# Supplementary material for: Description of Longidorus cheni sp. n. (Nematoda, Longidoridae) from China
Source: Zookeys. 2018 Mar 19;(744):1–18. doi: 10.3897/zookeys.744.23265 (PMC5904558; doi:10.3897/zookeys.744.23265)
Supplement: XML Treatment for Longidorus cheni [file zookeys.744.23265-treatment1.xml]

<!DOCTYPE tp:taxon-treatment
  PUBLIC "-//TaxonX//DTD Taxonomic Treatment Publishing DTD v0 20100105//EN" "tax-treatment-NSO.dtd">
<tp:taxon-treatment xmlns:tp="http://www.plazi.org/taxpub"><tp:treatment-meta><kwd-group><label>Taxon classification</label><kwd><named-content xmlns:xlink="http://www.w3.org/1999/xlink" content-type="kingdom">Animalia</named-content></kwd><kwd><named-content xmlns:xlink="http://www.w3.org/1999/xlink" content-type="order">Nematoda</named-content></kwd><kwd><named-content xmlns:xlink="http://www.w3.org/1999/xlink" content-type="family">Longidoridae</named-content></kwd></kwd-group><mixed-citation publication-type="journal"><person-group><name><surname>Barsalote</surname><given-names>Eda Marie</given-names></name><name><surname>Pham</surname><given-names>Hoa Thi</given-names></name><name><surname>Lazarova</surname><given-names>Stela</given-names></name><name><surname>Peneva</surname><given-names>Vlada</given-names></name><name><surname>Zheng</surname><given-names>Jingwu</given-names></name></person-group><article-title>Description of <italic><tp:taxon-name><tp:taxon-name-part taxon-name-part-type="genus" reg="Longidorus">Longidorus</tp:taxon-name-part> <tp:taxon-name-part taxon-name-part-type="species" reg="cheni">cheni</tp:taxon-name-part></tp:taxon-name></italic> sp. n. (<tp:taxon-name><tp:taxon-name-part taxon-name-part-type="phylum">Nematoda</tp:taxon-name-part></tp:taxon-name>, <tp:taxon-name><tp:taxon-name-part taxon-name-part-type="family">Longidoridae</tp:taxon-name-part></tp:taxon-name>) from China</article-title><source>Zookeys</source><day>19</day><month>3</month><year>2018</year><volume>2018</volume><issue>744</issue><fpage>1</fpage><lpage>18</lpage><pub-id pub-id-type="doi">10.3897/zookeys.744.23265</pub-id></mixed-citation></tp:treatment-meta><tp:nomenclature><tp:taxon-name>
            <tp:taxon-name-part taxon-name-part-type="genus" reg="Longidorus">Longidorus</tp:taxon-name-part>
            <tp:taxon-name-part taxon-name-part-type="species" reg="cheni">cheni</tp:taxon-name-part>
            <object-id xmlns:xlink="http://www.w3.org/1999/xlink" content-type="zoobank" xlink:type="simple">http://zoobank.org/AD7993D5-AB3D-4436-863D-2D469EEE49CA</object-id>
          </tp:taxon-name><tp:taxon-status xmlns:xlink="http://www.w3.org/1999/xlink" xlink:type="simple">sp. n.</tp:taxon-status><xref ref-type="fig" rid="F1">Figures 1</xref><xref ref-type="fig" rid="F2">, 2</xref><xref ref-type="fig" rid="F3">, 3</xref><xref ref-type="fig" rid="F4">, 4</xref><xref ref-type="fig" rid="F5">, 5</xref></tp:nomenclature><tp:treatment-sec sec-type="material" id="SECID0EANAC"><title>Material examined.</title><p>Twelve females, twelve males, fifty-two juveniles (J1-J3) from Shanxi province and ten females, four males, thirty juveniles (J1-J3) from Beijing.</p></tp:treatment-sec><tp:treatment-sec sec-type="description" id="SECID0EFNAC"><title>Description.</title><p>
            <italic>Measurements</italic> (see Tables <xref ref-type="table" rid="T1">1</xref> and <xref ref-type="table" rid="T2">2</xref>).</p><table-wrap id="T1" position="float" orientation="portrait"><label>Table 1.</label><caption><p>Measurements (in µm and in the form, mean ± standard deviation and range) of females and males of <italic><tp:taxon-name><tp:taxon-name-part taxon-name-part-type="genus" reg="Longidorus">Longidorus</tp:taxon-name-part> <tp:taxon-name-part taxon-name-part-type="species" reg="cheni">cheni</tp:taxon-name-part></tp:taxon-name></italic> sp. n. from two provinces in China.</p></caption><table id="TID0EAHAC" rules="all"><tbody><tr><th rowspan="2" colspan="1">Origin</th><th rowspan="2" colspan="1">Holotype</th><th rowspan="1" colspan="2">Shanxi</th><th rowspan="1" colspan="2">Beijing</th></tr><tr><th rowspan="1" colspan="2">Paratypes</th><th rowspan="1" colspan="2">Paratypes</th></tr><tr><td rowspan="2" colspan="1">Host</td><td rowspan="2" colspan="1">Female</td><td rowspan="1" colspan="2">
                    <italic><tp:taxon-name><tp:taxon-name-part taxon-name-part-type="genus" reg="Larix">Larix</tp:taxon-name-part> <tp:taxon-name-part taxon-name-part-type="species" reg="principis-rupprechtii">principis-rupprechtii</tp:taxon-name-part></tp:taxon-name></italic>
                  </td><td rowspan="1" colspan="2">
                    <italic><tp:taxon-name><tp:taxon-name-part taxon-name-part-type="genus" reg="Pyracantha">Pyracantha</tp:taxon-name-part> <tp:taxon-name-part taxon-name-part-type="species" reg="fortuneana">fortuneana</tp:taxon-name-part></tp:taxon-name></italic>
                  </td></tr><tr><td rowspan="1" colspan="1">Females</td><td rowspan="1" colspan="1">Males</td><td rowspan="1" colspan="1">Females</td><td rowspan="1" colspan="1">Males</td></tr><tr><td rowspan="1" colspan="1">N</td><td rowspan="1" colspan="1"/><td rowspan="1" colspan="1">12</td><td rowspan="1" colspan="1">12</td><td rowspan="1" colspan="1">10</td><td rowspan="1" colspan="1">4</td></tr><tr><td rowspan="1" colspan="1">L</td><td rowspan="1" colspan="1">6606</td><td rowspan="1" colspan="1">5778.1 ± 740.7<break/> (4924–6645)</td><td rowspan="1" colspan="1">5334.7 ± 731.05<break/> (4553–6709)</td><td rowspan="1" colspan="1">5675 ± 687.2<break/> (4125–5678)</td><td rowspan="1" colspan="1">5109±686.4 (4153–6548)</td></tr><tr><td rowspan="1" colspan="1">a</td><td rowspan="1" colspan="1">63.1</td><td rowspan="1" colspan="1">51.98 ± 4.6<break/> (47.8–63.1)</td><td rowspan="1" colspan="1">61.4 ± 5.6<break/> (52.7–69.1)</td><td rowspan="1" colspan="1">49.8 ± 4.1<break/> (45.7–59.0)</td><td rowspan="1" colspan="1">58.7±7.9<break/> (46.2–69.0)</td></tr><tr><td rowspan="1" colspan="1">b</td><td rowspan="1" colspan="1">10.2</td><td rowspan="1" colspan="1">9.68 ± 1.79<break/> (7.5–12.4)</td><td rowspan="1" colspan="1">9.1 ± 1.5<break/> (7.4–12.2)</td><td rowspan="1" colspan="1">9.2 ± 1.79<break/> (7.5–12.2)</td><td rowspan="1" colspan="1">8.7±1.3<break/> (7.1–11.4)</td></tr><tr><td rowspan="1" colspan="1">c</td><td rowspan="1" colspan="1">153.3</td><td rowspan="1" colspan="1">133.13 ± 15.04<break/> (115.9–153.3)</td><td rowspan="1" colspan="1">108.53 ± 6.56<break/> (100.8–120.1)</td><td rowspan="1" colspan="1">135 ± 14.4<break/> (118.0–149.0)</td><td rowspan="1" colspan="1">103.1±10.4 (86.1–120.1)</td></tr><tr><td rowspan="1" colspan="1">c’</td><td rowspan="1" colspan="1">0.68</td><td rowspan="1" colspan="1">0.74 ± 0.08<break/> (0.63–0.86)</td><td rowspan="1" colspan="1">0.8 ± 0.09<break/> (0.64–0.97)</td><td rowspan="1" colspan="1">0.78 ± 0.09<break/> (0.62–0.86)</td><td rowspan="1" colspan="1">0.81 ± 0.1<break/> (0.68–0.99)</td></tr><tr><td rowspan="1" colspan="1">V</td><td rowspan="1" colspan="1">43.2</td><td rowspan="1" colspan="1">44.07 ± 3.39<break/> (40.6–49.4)</td><td rowspan="1" colspan="1">–</td><td rowspan="1" colspan="1">46.4 ± 2.89<break/> (40–48.3)</td><td rowspan="1" colspan="1">–</td></tr><tr><td rowspan="1" colspan="1">Odontostyle</td><td rowspan="1" colspan="1">168</td><td rowspan="1" colspan="1">155.7 ± 6.6<break/> (143–168)</td><td rowspan="1" colspan="1">156.8 ± 8.85<break/> (142–172)</td><td rowspan="1" colspan="1">153.2 ± 5.03<break/> (142–166)</td><td rowspan="1" colspan="1">156.3 ± 9.3<break/> (142–173)</td></tr><tr><td rowspan="1" colspan="1">Odontophore</td><td rowspan="1" colspan="1">103</td><td rowspan="1" colspan="1">90.5 ± 7.0<break/> (81.5–103)</td><td rowspan="1" colspan="1">88.8 ± 4.9<break/> (8.6–99)</td><td rowspan="1" colspan="1">90.0± 6.04<break/> (82–102)</td><td rowspan="1" colspan="1">83.3 ± 5.1<break/> (73–86)</td></tr><tr><td rowspan="1" colspan="1">Guide ring to anterior end</td><td rowspan="1" colspan="1">85</td><td rowspan="1" colspan="1">77.6 ± 5.9<break/> (70–91)</td><td rowspan="1" colspan="1">78.5 ± 3.4<break/> (74–85)</td><td rowspan="1" colspan="1">78.5±3.6<break/> (74–84)</td><td rowspan="1" colspan="1">79.3 ± 6.7<break/> (72–93)</td></tr><tr><td rowspan="1" colspan="1">Lip width</td><td rowspan="1" colspan="1">20</td><td rowspan="1" colspan="1">19.7 ± 1.2<break/> (18–22)</td><td rowspan="1" colspan="1">19.6 ± 1.2<break/> (17–21)</td><td rowspan="1" colspan="1">18.6 ± 2.2<break/> (17.5–23)</td><td rowspan="1" colspan="1">19.7 ± 1.3<break/> (17–21)</td></tr><tr><td rowspan="1" colspan="1">Width at guide ring</td><td rowspan="1" colspan="1">55</td><td rowspan="1" colspan="1">49.0 ± 5.2<break/> (42–57)</td><td rowspan="1" colspan="1">46.9 ± 4.7<break/> (40–55)</td><td rowspan="1" colspan="1">46 ± 4.2<break/> (42–55)</td><td rowspan="1" colspan="1">46.5 ± 4.5<break/> (39–55)</td></tr><tr><td rowspan="1" colspan="1">Width at anus</td><td rowspan="1" colspan="1">63</td><td rowspan="1" colspan="1">60.3 ± 7.6<break/> (49–72)</td><td rowspan="1" colspan="1">61.9 ± 5.7<break/> (54.5–70)</td><td rowspan="1" colspan="1">60 ± 7.4<break/> (48–70)</td><td rowspan="1" colspan="1">61.2 ± 5.5<break/> (55–70)</td></tr><tr><td rowspan="1" colspan="1">Tail length</td><td rowspan="1" colspan="1">33</td><td rowspan="1" colspan="1">26.4 ± 7.8<break/> (24–33)</td><td rowspan="1" colspan="1">29.1 ±3.1<break/> (27.6–32.2)</td><td rowspan="1" colspan="1">26.1±7.7<break/> (25–34)</td><td rowspan="1" colspan="1">29.8 ± 4.2<break/> (28–34)</td></tr><tr><td rowspan="1" colspan="1">Spicule</td><td rowspan="1" colspan="1">112</td><td rowspan="1" colspan="1">–</td><td rowspan="1" colspan="1">112.3 ± 7.8<break/> (101–124)</td><td rowspan="1" colspan="1">–</td><td rowspan="1" colspan="1">111.3 ± 7.2<break/> (101–121)</td></tr></tbody></table></table-wrap><table-wrap id="T2" position="float" orientation="portrait"><label>Table 2.</label><caption><p>Measurements (in µm and in the form, mean ± standard deviation and range) of juvenile stages of <italic><tp:taxon-name><tp:taxon-name-part taxon-name-part-type="genus" reg="Longidorus">Longidorus</tp:taxon-name-part> <tp:taxon-name-part taxon-name-part-type="species" reg="cheni">cheni</tp:taxon-name-part></tp:taxon-name></italic> sp. n. from two provinces in China.</p></caption><table id="TID0EFHAE" rules="all"><tbody><tr><th rowspan="2" colspan="1">Origin</th><th rowspan="1" colspan="3">Shanxi</th><th rowspan="1" colspan="2">Beijing</th></tr><tr><th rowspan="1" colspan="3">Paratypes</th><th rowspan="1" colspan="2">Paratypes</th></tr><tr><th rowspan="1" colspan="1">Stages</th><th rowspan="1" colspan="1">J1</th><th rowspan="1" colspan="1">J2</th><th rowspan="1" colspan="1">J3</th><th rowspan="1" colspan="1">J2</th><th rowspan="1" colspan="1">J3</th></tr><tr><th rowspan="1" colspan="1">N</th><th rowspan="1" colspan="1">17</th><th rowspan="1" colspan="1">15</th><th rowspan="1" colspan="1">20</th><th rowspan="1" colspan="1">12</th><th rowspan="1" colspan="1">18</th></tr><tr><td rowspan="1" colspan="1">L</td><td rowspan="1" colspan="1">1582 ± 150. 6<break/> (1390–1929)</td><td rowspan="1" colspan="1">2822 ± 390.3<break/> (2413–3539)</td><td rowspan="1" colspan="1">3711.5 ± 380.3<break/> (3205–4269.5)</td><td rowspan="1" colspan="1">2489 ± 132.5<break/> (2375–3529)</td><td rowspan="1" colspan="1">3787.5 ±298.3<break/> (3339–4909)</td></tr><tr><td rowspan="1" colspan="1">a</td><td rowspan="1" colspan="1">39.8 ± 3.6<break/> (34.6–48.6)</td><td rowspan="1" colspan="1">50.54 ± 5.7<break/> (42.9–62.7)</td><td rowspan="1" colspan="1">54.3 ± 7.0<break/> (43.3–69.7)</td><td rowspan="1" colspan="1">47.7 ± 2.4<break/> (44–59)</td><td rowspan="1" colspan="1">57 ± 4.71<break/> (43–67)</td></tr><tr><td rowspan="1" colspan="1">b</td><td rowspan="1" colspan="1">4.6 ± 0.5<break/> (4.0–5.8)</td><td rowspan="1" colspan="1">6.7 ± 1.1<break/> (5.1–8.9)</td><td rowspan="1" colspan="1">7.9 ± 1.5<break/> (6.2–11.3)</td><td rowspan="1" colspan="1">6.2 ± 0.8<break/> (5.9–8.5)</td><td rowspan="1" colspan="1">7.9 ± 2.1<break/> (5.9–10.6)</td></tr><tr><td rowspan="1" colspan="1">c</td><td rowspan="1" colspan="1">44.2 ± 4.6<break/> (38.2–54.0)</td><td rowspan="1" colspan="1">69.03 ± 10.2<break/> (54.8–89.4)</td><td rowspan="1" colspan="1">84.9 ± 8.1<break/> (74.45–103.3)</td><td rowspan="1" colspan="1">63.9 ± 4.2<break/> (48.0–75.0)</td><td rowspan="1" colspan="1">78.3 ± 9.2<break/> (65.1–103.0)</td></tr><tr><td rowspan="1" colspan="1">c’</td><td rowspan="1" colspan="1">1.25 ± 0.12<break/> (1.02–1.46)</td><td rowspan="1" colspan="1">0.99 ± 0.16<break/> (0.75–1.33)</td><td rowspan="1" colspan="1">0.82 ± 0.09<break/> (0.68–1.02)</td><td rowspan="1" colspan="1">0.9 ± 0.12<break/> (0.8–1.5)</td><td rowspan="1" colspan="1">0.81 ± 0.1<break/> (0.65–1.25)</td></tr><tr><td rowspan="1" colspan="1">Total stylet</td><td rowspan="1" colspan="1">148.9 ± 10.4<break/> (137–174)</td><td rowspan="1" colspan="1">180.5 ± 12.0<break/> (165–200.5)</td><td rowspan="1" colspan="1">220.8 ± 13.0<break/> (198–246)</td><td rowspan="1" colspan="1">178.9± 10.7<break/> (167–195)</td><td rowspan="1" colspan="1">212.0 ± 10.2<break/> (193–247)</td></tr><tr><td rowspan="1" colspan="1">Odontostyle</td><td rowspan="1" colspan="1">96.8 ± 4.2<break/> (91–109)</td><td rowspan="1" colspan="1">109.8 ± 6.4<break/> (100–118.5)</td><td rowspan="1" colspan="1">133.2 ± 11.7<break/> (121–157)</td><td rowspan="1" colspan="1">107 ± 3.3<break/> (101–116)</td><td rowspan="1" colspan="1">131.0 ± 5.2<break/> (120–146)</td></tr><tr><td rowspan="1" colspan="1">Odontophore</td><td rowspan="1" colspan="1">52.2 ± 7.0<break/> (44–66)</td><td rowspan="1" colspan="1">70.7 ± 7.2<break/> (64–85)</td><td rowspan="1" colspan="1">87.6 ± 3.3<break/> (83–94)</td><td rowspan="1" colspan="1">71.9 ± 6.7<break/> (65–89)</td><td rowspan="1" colspan="1">81.0 ± 8.1<break/> (83–89)</td></tr><tr><td rowspan="1" colspan="1">Replacement odontostyle</td><td rowspan="1" colspan="1">103.9 ± 4.3<break/> (96–110.5)</td><td rowspan="1" colspan="1">130.9 ± 5.3<break/> (125–141)</td><td rowspan="1" colspan="1">150.63 ± 6.48<break/> (143–164)</td><td rowspan="1" colspan="1">132 ± 3.4<break/> (129–146)</td><td rowspan="1" colspan="1">152.0 ± 4.35<break/> (146–160)</td></tr><tr><td rowspan="1" colspan="1">Guide ring to anterior end</td><td rowspan="1" colspan="1">43.1 ± 4.0<break/> (39–55)</td><td rowspan="1" colspan="1">55.5 ± 6.6<break/> (44.5–65)</td><td rowspan="1" colspan="1">65.8 ± 6.1<break/> (57–78)</td><td rowspan="1" colspan="1">52.9 ± 3.9<break/> (47–69)</td><td rowspan="1" colspan="1">64.0 ± 5.25<break/> (53–75)</td></tr><tr><td rowspan="1" colspan="1">Lip width</td><td rowspan="1" colspan="1">11.1 ± 0.8<break/> (9–12)</td><td rowspan="1" colspan="1">14.6 ± 1.9<break/> (11–18)</td><td rowspan="1" colspan="1">15.6 ± 1.8<break/> (13–19)</td><td rowspan="1" colspan="1">13.9 ± 0.67<break/> (10–18)</td><td rowspan="1" colspan="1">15.0 ± 1.1<break/> (12–19)</td></tr><tr><td rowspan="1" colspan="1">Body width at guide ring</td><td rowspan="1" colspan="1">26.3 ± 2.9<break/> (22.5–33)</td><td rowspan="1" colspan="1">34.1 ± 6.4<break/> (25–46.5)</td><td rowspan="1" colspan="1">42.8 ± 9.6<break/> (33–67)</td><td rowspan="1" colspan="1">26.3 ± 2.9<break/> (22.5–33)</td><td rowspan="1" colspan="1">44.08 ± 6.39<break/> (35–67)</td></tr><tr><td rowspan="1" colspan="1">Anal body width</td><td rowspan="1" colspan="1">28.9 ± 3.9<break/> (22–38)</td><td rowspan="1" colspan="1">42.4 ± 5.4<break/> (33–52)</td><td rowspan="1" colspan="1">54.3 ± 8.09<break/> (45–68)</td><td rowspan="1" colspan="1">43.2 ± 3.9<break/> (43–56)</td><td rowspan="1" colspan="1">52.4 ± 5.4<break/> (43–72)</td></tr><tr><td rowspan="1" colspan="1">Tail length</td><td rowspan="1" colspan="1">35.9 ± 3.1<break/> (31- 39)</td><td rowspan="1" colspan="1">33.17 ± 1.3<break/> (28–34)</td><td rowspan="1" colspan="1">32.3 ± 3.3<break/> (30–35.5)</td><td rowspan="1" colspan="1">33.8 ± 0.9<break/> (29–35)</td><td rowspan="1" colspan="1">31.87 ± 3.3<break/> (29–35)</td></tr></tbody></table></table-wrap><p>
            <italic>Female.</italic> Body habitus G-shaped when relaxed by gentle heat (Fig. <xref ref-type="fig" rid="F1">1M</xref>) gradually tapering in both ends. Cuticle under light microscope with three distinct layers, the middle one consisting of several sub-layers, slightly refractive, most pronounced at labial and tail regions, the inner one thicker at labial and tail region with radial striations, cuticle 6 μm thick at post-labial area, 5 μm along the body and 11 μm in post-anal region. Nine lateral, three dorsal and five ventral body pores in the neck region. Lip region slightly expanded, broadly rounded frontally and laterally (Fig. <xref ref-type="fig" rid="F2">2D</xref>). Amphidial fovea broad and symmetrically bilobed at the base (Fig. <xref ref-type="fig" rid="F3">3B</xref>). Odontostyle long and slender with simple base, odontophore slightly swollen at the base (Fig. <xref ref-type="fig" rid="F3">3A</xref>), approx. 1/3 of the odontostyle length. Guide ring located far posterior from oral aperture (Fig. <xref ref-type="fig" rid="F4">4A–B</xref>). Pharynx dorylaimoid with anterior part more or less coiled, pharyngeal bulb comparatively short measuring 107–138 × 23–28 μm (Fig. <xref ref-type="fig" rid="F1">1O</xref>). Arrangement of pharyngeal glands normal, dorsal gland nucleus located at 23–34 μm and ventrosublateral gland nuclei at 48–54 μm from the beginning of pharyngeal bulb. Pharyngo-intestinal valve (cardia) hemispherical (Fig. <xref ref-type="fig" rid="F1">1P</xref>). Tail short dorsally convex and terminus bluntly conoid with two pairs of caudal pores (Fig. <xref ref-type="fig" rid="F2">2I</xref>). Vulva a transverse slit located slightly anterior from mid body (V = 40–48 %), vagina well developed extending nearly half of body diameter (Fig. <xref ref-type="fig" rid="F3">3D, E</xref>). Reproductive system amphidelphic with anterior and posterior branches almost equally developed (Fig. <xref ref-type="fig" rid="F3">3C</xref>). Sperms observed in the uteri of most females (Fig. <xref ref-type="fig" rid="F3">3F</xref>).</p><fig id="F1" position="float" orientation="portrait"><label>Figure 1.</label><caption><p>
                <italic><tp:taxon-name><tp:taxon-name-part taxon-name-part-type="genus" reg="Longidorus">Longidorus</tp:taxon-name-part> <tp:taxon-name-part taxon-name-part-type="species" reg="cheni">cheni</tp:taxon-name-part></tp:taxon-name></italic> sp. n. Juveniles: <bold>A–C</bold> Anterior region of first-, second- and third-stage <bold>E–G</bold> Posterior end of first-, second- and third-stage <bold>I–K</bold> Habitus of first-, second- and third-stage juvenile <bold>N</bold> developing gonad in a second stage juvenile. <italic>Female</italic>: <bold>D</bold> Anterior end <bold>H</bold> Tail <bold>L</bold> Habitus <bold>O</bold> Pharyngeal bulb region <bold>P</bold> Cardia <italic>Male</italic>: <bold>M</bold> Habitus <bold>Q</bold> Ventromedian supplements. Scale-bars: 60 μm (<bold>A–H</bold>); 100 µm (<bold>I–M</bold>); 15 µm (<bold>N–Q</bold>).</p></caption><graphic xmlns:xlink="http://www.w3.org/1999/xlink" xlink:href="zookeys-744-001-g001.jpg" position="float" orientation="portrait" xlink:type="simple" id="oo_191753.jpg"/></fig><fig id="F2" position="float" orientation="portrait"><label>Figure 2.</label><caption><p>
                <italic><tp:taxon-name><tp:taxon-name-part taxon-name-part-type="genus" reg="Longidorus">Longidorus</tp:taxon-name-part> <tp:taxon-name-part taxon-name-part-type="species" reg="cheni">cheni</tp:taxon-name-part></tp:taxon-name></italic> sp. n. Juveniles: <bold>A–C</bold> Head region of first-, second- and third-stage <bold>F–H</bold> Head region of first-, second- and third-stage. <italic>Female</italic>: <bold>D</bold> Head end <bold>I</bold> Tail end; <italic>Male</italic>: <bold>E</bold> Head end <bold>J</bold> Tail end. Scale bar: 20 µm (<bold>A–J</bold>).</p></caption><graphic xmlns:xlink="http://www.w3.org/1999/xlink" xlink:href="zookeys-744-001-g002.jpg" position="float" orientation="portrait" xlink:type="simple" id="oo_191754.jpg"/></fig><fig id="F3" position="float" orientation="portrait"><label>Figure 3.</label><caption><p>
                <italic><tp:taxon-name><tp:taxon-name-part taxon-name-part-type="genus" reg="Longidorus">Longidorus</tp:taxon-name-part> <tp:taxon-name-part taxon-name-part-type="species" reg="cheni">cheni</tp:taxon-name-part></tp:taxon-name></italic> sp. n. Female: <bold>A</bold> Odontophore region <bold>B</bold> Amphidial fovea shape <bold>C</bold> Reproductive system <bold>D–E</bold> Vulval region <bold>F</bold> Sperms inside uteri <bold>I</bold> Oviduct separated by sphincter <bold>G</bold> Tail region <bold>L</bold> Ovary. <italic>Male</italic>: <bold>H</bold> Tail end <bold>J</bold> Spicule <bold>K</bold> Testis with sperms. Scale bars: 20 µm (<bold>A, B, E, G, H, J</bold>); 100 µm (<bold>C</bold>); 50 µm (<bold>D, F, I, K, L</bold>).</p></caption><graphic xmlns:xlink="http://www.w3.org/1999/xlink" xlink:href="zookeys-744-001-g003.jpg" position="float" orientation="portrait" xlink:type="simple" id="oo_191755.jpg"/></fig><p>
            <italic>Male.</italic> Morphologically similar to female. Body G to spiral shape (Fig. <xref ref-type="fig" rid="F1">1M</xref>). Testes paired and fully developed. Sperms abundant and irregularly shaped (Fig. <xref ref-type="fig" rid="F3">3K</xref>). Spicules robust (Fig. <xref ref-type="fig" rid="F3">3J</xref>). Lateral guiding piece 32–35 μm. Two ad-cloacal pairs of supplements preceded by row of 10–14 ventromedian supplements (Fig. <xref ref-type="fig" rid="F3">3H</xref>). Tail ventrally curved bluntly conoid to hemispherical, 2–3 lateral pores on each side (Fig. <xref ref-type="fig" rid="F3">3H</xref>).</p><p>
            <italic>Juveniles.</italic> Three juvenile stages (J1-J3) distinctly separated by differences in the body length, odontostyle and replacement odontostyle length (Fig. <xref ref-type="fig" rid="F1">1A–C</xref>). In the first stage juvenile, the anterior part of replacement odontostyle is inserted in the wall of odontophore (Fig. <xref ref-type="fig" rid="F3">3A</xref>). Morphologically, juveniles resemble adults except for the smaller size and not developed reproductive system. Habitus assuming J shape does not change with the stage (Fig. <xref ref-type="fig" rid="F1">1I–K</xref>). Tail length does not change while anal width increases (Fig. <xref ref-type="fig" rid="F1">1E-G</xref>) thus <bold>c</bold>’ ratio decreases (Table <xref ref-type="table" rid="T2">2</xref>), guide ring position becoming more posterior during successive stages (Fig. <xref ref-type="fig" rid="F2">2A–C</xref>). First stage juvenile is characterized by a conoid tail becoming bluntly conoid in second to third stages (Fig. <xref ref-type="fig" rid="F2">2F–H</xref>).</p><fig id="F4" position="float" orientation="portrait"><label>Figure 4.</label><caption><p>
                <italic><tp:taxon-name><tp:taxon-name-part taxon-name-part-type="genus" reg="Longidorus">Longidorus</tp:taxon-name-part> <tp:taxon-name-part taxon-name-part-type="species" reg="cheni">cheni</tp:taxon-name-part></tp:taxon-name></italic> sp. n. Female: <bold>A</bold> Anterior region <bold>B</bold> Amphidial fovea shape <bold>C</bold> habitus <bold>D</bold> Tail region <bold>I</bold> Anterior genital branch. <italic>Male</italic>: <bold>C</bold> Habitus <bold>E</bold> Tail end. <italic>Juveniles</italic>: <bold>C</bold> Habitus <bold>F–H</bold> Posterior end of first-, second- and third- stage.</p></caption><graphic xmlns:xlink="http://www.w3.org/1999/xlink" xlink:href="zookeys-744-001-g004.jpg" position="float" orientation="portrait" xlink:type="simple" id="oo_191756.jpg"/></fig><fig id="F5" position="float" orientation="portrait"><label>Figure 5.</label><caption><p>Scatter plot of odontostyle (◆, ▲, ◼) and replacement odontostyle (×) against body length of <italic><tp:taxon-name><tp:taxon-name-part taxon-name-part-type="genus" reg="Longidorus">Longidorus</tp:taxon-name-part> <tp:taxon-name-part taxon-name-part-type="species" reg="cheni">cheni</tp:taxon-name-part></tp:taxon-name></italic> sp. n. juveniles (J1 to J3) and (◆) adults.</p></caption><graphic xmlns:xlink="http://www.w3.org/1999/xlink" xlink:href="zookeys-744-001-g005.jpg" position="float" orientation="portrait" xlink:type="simple" id="oo_191757.jpg"/></fig></tp:treatment-sec><tp:treatment-sec sec-type="Sequences and phylogenetic analyses" id="SECID0E2JAG"><title>Sequences and phylogenetic analyses.</title><p>The length of PCR products based on gel images of the amplification of partial 18S and D2–D3 region of 28S RNA genes of <italic><tp:taxon-name><tp:taxon-name-part taxon-name-part-type="genus" reg="Longidorus">L.</tp:taxon-name-part> <tp:taxon-name-part taxon-name-part-type="species" reg="cheni">cheni</tp:taxon-name-part></tp:taxon-name></italic> sp. n. (LDT235 and BJ07) was 844 bps and 856 bps, respectively. The sequences of both populations were identical. The phylogenetic relationships of <italic><tp:taxon-name><tp:taxon-name-part taxon-name-part-type="genus" reg="Longidorus">L.</tp:taxon-name-part> <tp:taxon-name-part taxon-name-part-type="species" reg="cheni">cheni</tp:taxon-name-part></tp:taxon-name></italic> sp. n. with the closest species inferred from analyses of the partial 18S rDNA and D2–D3 expansion segments of 28S rDNA sequences using <abbrev xmlns:xlink="http://www.w3.org/1999/xlink" xlink:title="Bayesian Inference" id="ABBRID0EXKAG" xlink:type="simple">BI</abbrev> are presented in Figs <xref ref-type="fig" rid="F6">6</xref> and <xref ref-type="fig" rid="F7">7</xref>, respectively. In general, the new species grouped with other <italic><tp:taxon-name><tp:taxon-name-part taxon-name-part-type="genus" reg="Longidorus">Longidorus</tp:taxon-name-part></tp:taxon-name></italic> species of predominantly Asiatic origin in both phylogenetic reconstructions. In D2–D3 rDNA phylogenetic tree, <italic><tp:taxon-name><tp:taxon-name-part taxon-name-part-type="genus" reg="Longidorus">L.</tp:taxon-name-part> <tp:taxon-name-part taxon-name-part-type="species" reg="cheni">cheni</tp:taxon-name-part></tp:taxon-name></italic> clustered in a <!--PageBreak-->well-supported clade comprising four species from China (<italic><tp:taxon-name><tp:taxon-name-part taxon-name-part-type="genus" reg="Longidorus">L.</tp:taxon-name-part> <tp:taxon-name-part taxon-name-part-type="species" reg="juglans">juglans</tp:taxon-name-part></tp:taxon-name></italic> (<ext-link xmlns:xlink="http://www.w3.org/1999/xlink" ext-link-type="gen" xlink:href="MF318878" xlink:type="simple">MF318878</ext-link>), <italic><tp:taxon-name><tp:taxon-name-part taxon-name-part-type="genus" reg="Longidorus">L.</tp:taxon-name-part> <tp:taxon-name-part taxon-name-part-type="species" reg="fangi">fangi</tp:taxon-name-part></tp:taxon-name></italic> (<ext-link xmlns:xlink="http://www.w3.org/1999/xlink" ext-link-type="gen" xlink:href="MF318883" xlink:type="simple">MF318883</ext-link>-<ext-link xmlns:xlink="http://www.w3.org/1999/xlink" ext-link-type="gen" xlink:href="MF318884" xlink:type="simple">84</ext-link>), <italic><tp:taxon-name><tp:taxon-name-part taxon-name-part-type="genus" reg="Longidorus">Longidorus</tp:taxon-name-part></tp:taxon-name></italic> sp. (<ext-link xmlns:xlink="http://www.w3.org/1999/xlink" ext-link-type="gen" xlink:href="KF280150" xlink:type="simple">KF280150</ext-link>); one from Japan (<italic><tp:taxon-name><tp:taxon-name-part taxon-name-part-type="genus" reg="Longidorus">L.</tp:taxon-name-part> <tp:taxon-name-part taxon-name-part-type="species" reg="jonesi">jonesi</tp:taxon-name-part></tp:taxon-name></italic> (<ext-link xmlns:xlink="http://www.w3.org/1999/xlink" ext-link-type="gen" xlink:href="KF552069" xlink:type="simple">KF552069</ext-link>) and two species from North America, USA (<italic><tp:taxon-name><tp:taxon-name-part taxon-name-part-type="genus" reg="Longidorus">L.</tp:taxon-name-part> <tp:taxon-name-part taxon-name-part-type="species" reg="diadecturus">diadecturus</tp:taxon-name-part></tp:taxon-name></italic> (<ext-link xmlns:xlink="http://www.w3.org/1999/xlink" ext-link-type="gen" xlink:href="AY601584" xlink:type="simple">AY601584</ext-link>) and <italic><tp:taxon-name><tp:taxon-name-part taxon-name-part-type="genus" reg="Longidorus">Longidorus</tp:taxon-name-part></tp:taxon-name></italic> sp. (<ext-link xmlns:xlink="http://www.w3.org/1999/xlink" ext-link-type="gen" xlink:href="KF242342" xlink:type="simple">KF242342</ext-link>-<ext-link xmlns:xlink="http://www.w3.org/1999/xlink" ext-link-type="gen" xlink:href="KF242343" xlink:type="simple">43</ext-link>)). With exception of the species for which there are no descriptions, all mentioned species have a guide ring at mid-odontostyle area. Similarly, in the 18S rDNA phylogenetic reconstruction <italic><tp:taxon-name><tp:taxon-name-part taxon-name-part-type="genus" reg="Longidorus">L.</tp:taxon-name-part> <tp:taxon-name-part taxon-name-part-type="species" reg="cheni">cheni</tp:taxon-name-part></tp:taxon-name></italic> sp. n. clustered with the same group of species (<italic><tp:taxon-name><tp:taxon-name-part taxon-name-part-type="genus" reg="Longidorus">L.</tp:taxon-name-part> <tp:taxon-name-part taxon-name-part-type="species" reg="jonesi">jonesi</tp:taxon-name-part></tp:taxon-name></italic>, <italic><tp:taxon-name><tp:taxon-name-part taxon-name-part-type="genus" reg="Longidorus">L.</tp:taxon-name-part> <tp:taxon-name-part taxon-name-part-type="species" reg="fangi">fangi</tp:taxon-name-part></tp:taxon-name></italic>, and <italic><tp:taxon-name><tp:taxon-name-part taxon-name-part-type="genus" reg="Longidorus">L.</tp:taxon-name-part> <tp:taxon-name-part taxon-name-part-type="species" reg="diadecturus">diadecturus</tp:taxon-name-part></tp:taxon-name></italic>) and <italic><tp:taxon-name><tp:taxon-name-part taxon-name-part-type="genus" reg="Longidorus">L.</tp:taxon-name-part> <tp:taxon-name-part taxon-name-part-type="species" reg="litchii">litchii</tp:taxon-name-part></tp:taxon-name></italic> (<ext-link xmlns:xlink="http://www.w3.org/1999/xlink" ext-link-type="gen" xlink:href="AY687996" xlink:type="simple">AY687996</ext-link>) that has no D2–D3 rDNA sequence deposited in GenBank. The percentage dissimilarities of <italic><tp:taxon-name><tp:taxon-name-part taxon-name-part-type="genus" reg="Longidorus">L.</tp:taxon-name-part> <tp:taxon-name-part taxon-name-part-type="species" reg="cheni">cheni</tp:taxon-name-part></tp:taxon-name></italic> to the closest species <italic><tp:taxon-name><tp:taxon-name-part taxon-name-part-type="genus" reg="Longidorus">L.</tp:taxon-name-part> <tp:taxon-name-part taxon-name-part-type="species" reg="litchii">litchii</tp:taxon-name-part></tp:taxon-name></italic>, <italic><tp:taxon-name><tp:taxon-name-part taxon-name-part-type="genus" reg="Longidorus">L.</tp:taxon-name-part> <tp:taxon-name-part taxon-name-part-type="species" reg="fangi">fangi</tp:taxon-name-part></tp:taxon-name></italic>, and <italic><tp:taxon-name><tp:taxon-name-part taxon-name-part-type="genus" reg="Longidorus">L.</tp:taxon-name-part> <tp:taxon-name-part taxon-name-part-type="species" reg="juglans">juglans</tp:taxon-name-part></tp:taxon-name></italic> in 18S rRNA gene were 1.5 %, 1.8 %, and 1.8 %, respectively (a total of 955 positions in the final dataset). Much higher were the pairwise percentage distances of <italic><tp:taxon-name><tp:taxon-name-part taxon-name-part-type="genus" reg="Longidorus">L.</tp:taxon-name-part> <tp:taxon-name-part taxon-name-part-type="species" reg="cheni">cheni</tp:taxon-name-part></tp:taxon-name></italic> sp. n. to the closest species in D2–D3 28S rRNA gene ranging from 16.8–16.9 % (<italic><tp:taxon-name><tp:taxon-name-part taxon-name-part-type="genus" reg="Longidorus">L.</tp:taxon-name-part> <tp:taxon-name-part taxon-name-part-type="species" reg="fangi">fangi</tp:taxon-name-part></tp:taxon-name></italic> and <italic><tp:taxon-name><tp:taxon-name-part taxon-name-part-type="genus" reg="Longidorus">L.</tp:taxon-name-part> <tp:taxon-name-part taxon-name-part-type="species" reg="jonesi">jonesi</tp:taxon-name-part></tp:taxon-name></italic>) to 18.3 % (<italic><tp:taxon-name><tp:taxon-name-part taxon-name-part-type="genus" reg="Longidorus">L.</tp:taxon-name-part> <tp:taxon-name-part taxon-name-part-type="species" reg="juglans">juglans</tp:taxon-name-part></tp:taxon-name></italic>).</p><fig id="F6" position="float" orientation="portrait"><label>Figure 6.</label><caption><p>Phylogenetic tree using 18S rDNA and inferred from a Bayesian analysis with GTR+G model and <italic><tp:taxon-name><tp:taxon-name-part taxon-name-part-type="genus" reg="Xiphinema">Xiphinema</tp:taxon-name-part></tp:taxon-name></italic> spp. as an outgroup. Posterior probabilities ≥ than 0.8 are presented.</p></caption><graphic xmlns:xlink="http://www.w3.org/1999/xlink" xlink:href="zookeys-744-001-g006.jpg" position="float" orientation="portrait" xlink:type="simple" id="oo_191758.jpg"/></fig><fig id="F7" position="float" orientation="portrait"><label>Figure 7.</label><caption><p>Phylogenetic tree using D2–D3 28S rDNA and inferred from a Bayesian analysis with GTR+G model and <italic><tp:taxon-name><tp:taxon-name-part taxon-name-part-type="genus" reg="Xiphinema">Xiphinema</tp:taxon-name-part></tp:taxon-name></italic> spp. as an outgroup. Posterior probabilities ≥ than 0.8 are presented.</p></caption><graphic xmlns:xlink="http://www.w3.org/1999/xlink" xlink:href="zookeys-744-001-g007.jpg" position="float" orientation="portrait" xlink:type="simple" id="oo_191759.jpg"/></fig></tp:treatment-sec><tp:treatment-sec sec-type="Type habitat and locality" id="SECID0EITAG"><title>Type habitat and locality.</title><p>Specimens were recovered from soil around the roots of a conifer (<italic><tp:taxon-name><tp:taxon-name-part taxon-name-part-type="genus" reg="Larix">L.</tp:taxon-name-part> <tp:taxon-name-part taxon-name-part-type="species" reg="principis-rupprechtii">principis-rupprechtii</tp:taxon-name-part></tp:taxon-name></italic>) and Chinese firethorn (<italic><tp:taxon-name><tp:taxon-name-part taxon-name-part-type="genus" reg="Pyracantha">P.</tp:taxon-name-part> <tp:taxon-name-part taxon-name-part-type="species" reg="fortuneana">fortuneana</tp:taxon-name-part></tp:taxon-name></italic>) in mountainous region of Shanxi and botanic garden in Beijing, China, GPS coordinates <named-content xmlns:xlink="http://www.w3.org/1999/xlink" content-type="dwc:verbatimCoordinates" xlink:type="simple"><named-content content-type="geo-json" specific-use="{&#34;type&#34;:&#34;Point&#34;,&#34;coordinates&#34;:[111.454217,37.846917]}" id="NCID0EHUAG" xlink:type="simple">37°50'815"N, 111°27'253"E</named-content></named-content> and <named-content xmlns:xlink="http://www.w3.org/1999/xlink" content-type="dwc:verbatimCoordinates" xlink:type="simple"><named-content content-type="geo-json" specific-use="{&#34;type&#34;:&#34;Point&#34;,&#34;coordinates&#34;:[114.261361,30.581861]}" id="NCID0EPUAG" xlink:type="simple">30°34'54.7"N, 114°15'40.9"E</named-content></named-content>, respectively.</p><!--PageBreak--></tp:treatment-sec><tp:treatment-sec sec-type="type material" id="SECID0EVUAG"><title>Type material.</title><p>Holotype. Female slide no. LS5313 and paratypes (slides no. LS 5301–5312, LS 5314–5350) includes 12 females, 12 males and 52 juveniles deposited in the Nematode collection C602 Nematology laboratory of Zhejiang University, Hangzhou, China. One female, one male, three juveniles deposited at the nematode collection of the Institute of Biodiversity and Ecosystem Research, Bulgarian Academy of Sciences, Sofia, Bulgaria.</p></tp:treatment-sec><tp:treatment-sec sec-type="etymology" id="SECID0E1UAG"><title>Etymology.</title><p>The species is named after Prof. Pinsan Chen, Institute of Plant Protection, Chinese Academy of Agricultural Sciences, one of the pioneer plant nematologists in China.</p></tp:treatment-sec><tp:treatment-sec sec-type="diagnosis" id="SECID0E6UAG"><title>Diagnosis and relationship.</title><p>
            <italic><tp:taxon-name><tp:taxon-name-part taxon-name-part-type="genus" reg="Longidorus">Longidorus</tp:taxon-name-part> <tp:taxon-name-part taxon-name-part-type="species" reg="cheni">cheni</tp:taxon-name-part></tp:taxon-name></italic> sp. n. is an amphimictic species characterized by females with medium body size (L = 4.1–6.6 mm), assuming G-shape, lip region 16–23 μm wide, posteriorly situated guide ring (at 70–93 μm from <!--PageBreak-->anterior end), long odontostyle (142–168 μm), odontophore base slightly swollen, tail short (24–33 μm) and bluntly conoid to rounded. Males abundant, spicules 111–123 μm long, ventromedian supplements 10–14. Three juvenile stages present. The tail of the first stage juvenile conoid, tail shape in the second and third stage juveniles gradually becoming rounded. Finally, the species have specific ribosomal sequences <ext-link xmlns:xlink="http://www.w3.org/1999/xlink" ext-link-type="gen" xlink:href="KY284157" xlink:type="simple">KY284157</ext-link> and <ext-link xmlns:xlink="http://www.w3.org/1999/xlink" ext-link-type="gen" xlink:href="KF270638" xlink:type="simple">KF270638</ext-link> for D2–D3 expansion domains of 28S rDNA, <ext-link xmlns:xlink="http://www.w3.org/1999/xlink" ext-link-type="gen" xlink:href="KF261570" xlink:type="simple">KF261570</ext-link> and <ext-link xmlns:xlink="http://www.w3.org/1999/xlink" ext-link-type="gen" xlink:href="MG656980" xlink:type="simple">MG656980</ext-link> for the 18S rDNA region. The identification codes of <italic><tp:taxon-name><tp:taxon-name-part taxon-name-part-type="genus" reg="Longidorus">L.</tp:taxon-name-part> <tp:taxon-name-part taxon-name-part-type="species" reg="cheni">cheni</tp:taxon-name-part></tp:taxon-name></italic> sp. n. based on the polytomous key by <xref ref-type="bibr" rid="B2">Chen et al. (1997)</xref> and additional codes (<xref ref-type="bibr" rid="B20">Peneva et al. 2013</xref>) are: A6-B3-C5-D12-E2-F3-G1-H1-I2-J2-K2.</p><p>
            <italic><tp:taxon-name><tp:taxon-name-part taxon-name-part-type="genus" reg="Longidorus">Longidorus</tp:taxon-name-part> <tp:taxon-name-part taxon-name-part-type="species" reg="cheni">cheni</tp:taxon-name-part></tp:taxon-name></italic> sp. n. belongs to a group of species (<italic><tp:taxon-name><tp:taxon-name-part taxon-name-part-type="genus" reg="Longidorus">L.</tp:taxon-name-part> <tp:taxon-name-part taxon-name-part-type="species" reg="jonesi">jonesi</tp:taxon-name-part></tp:taxon-name></italic>-group) having guide ring at mid-odontostyle area (<xref ref-type="bibr" rid="B31">Xu et al. 2017</xref>) which consists of <italic><tp:taxon-name><tp:taxon-name-part taxon-name-part-type="genus" reg="Longidorus">L.</tp:taxon-name-part> <tp:taxon-name-part taxon-name-part-type="species" reg="diadecturus">diadecturus</tp:taxon-name-part></tp:taxon-name></italic> Eveleigh &amp; Allen, 1982, <italic><tp:taxon-name><tp:taxon-name-part taxon-name-part-type="genus" reg="Longidorus">L.</tp:taxon-name-part> <tp:taxon-name-part taxon-name-part-type="species" reg="fursti">fursti</tp:taxon-name-part></tp:taxon-name></italic> Heyns, Coomans, Hutsebaut &amp; Swart, 1987, <italic><tp:taxon-name><tp:taxon-name-part taxon-name-part-type="genus" reg="Longidorus">L.</tp:taxon-name-part> <tp:taxon-name-part taxon-name-part-type="species" reg="himalayensis">himalayensis</tp:taxon-name-part></tp:taxon-name></italic> (Khan, 1986) Xu &amp; Hooper, 1990, <italic><tp:taxon-name><tp:taxon-name-part taxon-name-part-type="genus" reg="Longidorus">L.</tp:taxon-name-part> <tp:taxon-name-part taxon-name-part-type="species" reg="ishigakiensis">ishigakiensis</tp:taxon-name-part></tp:taxon-name></italic> Hirata, 2002, <italic><tp:taxon-name><tp:taxon-name-part taxon-name-part-type="genus" reg="Longidorus">L.</tp:taxon-name-part> <tp:taxon-name-part taxon-name-part-type="species" reg="jagerae">jagerae</tp:taxon-name-part></tp:taxon-name></italic> Heyns &amp; Swart, 1998, <italic><tp:taxon-name><tp:taxon-name-part taxon-name-part-type="genus" reg="Longidorus">L.</tp:taxon-name-part> <tp:taxon-name-part taxon-name-part-type="species" reg="jonesi">jonesi</tp:taxon-name-part></tp:taxon-name></italic> Siddiqi, 1962, <italic><tp:taxon-name><tp:taxon-name-part taxon-name-part-type="genus" reg="Longidorus">L.</tp:taxon-name-part> <tp:taxon-name-part taxon-name-part-type="species" reg="juglans">juglans</tp:taxon-name-part></tp:taxon-name></italic>, <italic><tp:taxon-name><tp:taxon-name-part taxon-name-part-type="genus" reg="Longidorus">L.</tp:taxon-name-part> <tp:taxon-name-part taxon-name-part-type="species" reg="laricis">laricis</tp:taxon-name-part></tp:taxon-name></italic> Hirata, 1995, <italic><tp:taxon-name><tp:taxon-name-part taxon-name-part-type="genus" reg="Longidorus">L.</tp:taxon-name-part> <tp:taxon-name-part taxon-name-part-type="species" reg="litchii">litchii</tp:taxon-name-part></tp:taxon-name></italic>, <italic><tp:taxon-name><tp:taxon-name-part taxon-name-part-type="genus" reg="Longidorus">L.</tp:taxon-name-part> <tp:taxon-name-part taxon-name-part-type="species" reg="macromucronatus">macromucronatus</tp:taxon-name-part></tp:taxon-name></italic> Siddiqi, 1962, <italic><tp:taxon-name><tp:taxon-name-part taxon-name-part-type="genus" reg="Longidorus">L.</tp:taxon-name-part> <tp:taxon-name-part taxon-name-part-type="species" reg="martini">martini</tp:taxon-name-part></tp:taxon-name></italic> Merny, 1966, <italic><tp:taxon-name><tp:taxon-name-part taxon-name-part-type="genus" reg="Longidorus">L.</tp:taxon-name-part> <tp:taxon-name-part taxon-name-part-type="species" reg="naganensis">naganensis</tp:taxon-name-part></tp:taxon-name></italic> Hirata, 1995, <italic><tp:taxon-name><tp:taxon-name-part taxon-name-part-type="genus" reg="Longidorus">L.</tp:taxon-name-part> <tp:taxon-name-part taxon-name-part-type="species" reg="orongorongensis">orongorongensis</tp:taxon-name-part></tp:taxon-name></italic> Yeates, Van Etteger &amp; Hooper, 1992, and <italic><tp:taxon-name><tp:taxon-name-part taxon-name-part-type="genus" reg="Longidorus">L.</tp:taxon-name-part> <tp:taxon-name-part taxon-name-part-type="species" reg="waikouaitii">waikouaitii</tp:taxon-name-part></tp:taxon-name></italic> Yeates, Boag &amp; Brown, 1997 (See Tables <xref ref-type="table" rid="T4">3</xref> and <xref ref-type="table" rid="T3">4</xref>).</p><table-wrap id="T4" position="float" orientation="portrait"><label>Table 3.</label><caption><p>Partial polytomous key of <italic><tp:taxon-name><tp:taxon-name-part taxon-name-part-type="genus" reg="Longidorus">Longidorus</tp:taxon-name-part></tp:taxon-name></italic> species with guide ring at mid-odontostyle area including <italic><tp:taxon-name><tp:taxon-name-part taxon-name-part-type="genus" reg="Longidorus">Longidorus</tp:taxon-name-part> <tp:taxon-name-part taxon-name-part-type="species" reg="cheni">cheni</tp:taxon-name-part></tp:taxon-name></italic> sp. n. based on polydomous key of <xref ref-type="bibr" rid="B2">Chen et al. (1997)</xref>, <xref ref-type="bibr" rid="B18">Loof and Chen (1999)</xref> and <xref ref-type="bibr" rid="B20">Peneva et al. (2013)</xref>.</p></caption><table id="TID0EIEAG" rules="all"><tbody><tr><th rowspan="1" colspan="1">
                    <italic><tp:taxon-name><tp:taxon-name-part taxon-name-part-type="genus" reg="Longidorus">Longidorus</tp:taxon-name-part></tp:taxon-name></italic> species</th><th rowspan="1" colspan="1">A</th><th rowspan="1" colspan="1">B</th><th rowspan="1" colspan="1">C</th><th rowspan="1" colspan="1">D</th><th rowspan="1" colspan="1">E</th><th rowspan="1" colspan="1">F</th><th rowspan="1" colspan="1">G</th><th rowspan="1" colspan="1">H</th><th rowspan="1" colspan="1">I</th><th rowspan="1" colspan="1">J</th><th rowspan="1" colspan="1">K</th></tr><tr><td rowspan="1" colspan="1">
                    <bold><italic><tp:taxon-name><tp:taxon-name-part taxon-name-part-type="genus" reg="Longidorus">L.</tp:taxon-name-part> <tp:taxon-name-part taxon-name-part-type="species" reg="cheni">cheni</tp:taxon-name-part></tp:taxon-name></italic> sp. n.</bold>
                  </td><td rowspan="1" colspan="1">6</td><td rowspan="1" colspan="1">3</td><td rowspan="1" colspan="1">5</td><td rowspan="1" colspan="1">12</td><td rowspan="1" colspan="1">2</td><td rowspan="1" colspan="1">3</td><td rowspan="1" colspan="1">1</td><td rowspan="1" colspan="1">1</td><td rowspan="1" colspan="1">2</td><td rowspan="1" colspan="1">2</td><td rowspan="1" colspan="1">2</td></tr><tr><td rowspan="1" colspan="1">
                    <italic><tp:taxon-name><tp:taxon-name-part taxon-name-part-type="genus" reg="Longidorus">L.</tp:taxon-name-part> <tp:taxon-name-part taxon-name-part-type="species" reg="laricis">laricis</tp:taxon-name-part></tp:taxon-name></italic>
                  </td><td rowspan="1" colspan="1">7</td><td rowspan="1" colspan="1">3</td><td rowspan="1" colspan="1">5</td><td rowspan="1" colspan="1">4</td><td rowspan="1" colspan="1">2</td><td rowspan="1" colspan="1">23</td><td rowspan="1" colspan="1">2</td><td rowspan="1" colspan="1">1</td><td rowspan="1" colspan="1">2</td><td rowspan="1" colspan="1">2</td><td rowspan="1" colspan="1">7</td></tr><tr><td rowspan="1" colspan="1">
                    <italic><tp:taxon-name><tp:taxon-name-part taxon-name-part-type="genus" reg="Longidorus">L.</tp:taxon-name-part> <tp:taxon-name-part taxon-name-part-type="species" reg="ishigakiensis">ishigakiensis</tp:taxon-name-part></tp:taxon-name></italic>
                  </td><td rowspan="1" colspan="1">7</td><td rowspan="1" colspan="1">2</td><td rowspan="1" colspan="1">5</td><td rowspan="1" colspan="1">1</td><td rowspan="1" colspan="1">1</td><td rowspan="1" colspan="1">3</td><td rowspan="1" colspan="1">23</td><td rowspan="1" colspan="1">12</td><td rowspan="1" colspan="1">1</td><td rowspan="1" colspan="1">2</td><td rowspan="1" colspan="1">3</td></tr><tr><td rowspan="1" colspan="1">
                    <italic><tp:taxon-name><tp:taxon-name-part taxon-name-part-type="genus" reg="Longidorus">L.</tp:taxon-name-part> <tp:taxon-name-part taxon-name-part-type="species" reg="litchii">litchii</tp:taxon-name-part></tp:taxon-name></italic>
                  </td><td rowspan="1" colspan="1">567</td><td rowspan="1" colspan="1">2</td><td rowspan="1" colspan="1">5</td><td rowspan="1" colspan="1">2</td><td rowspan="1" colspan="1">2</td><td rowspan="1" colspan="1">23</td><td rowspan="1" colspan="1">12</td><td rowspan="1" colspan="1">1</td><td rowspan="1" colspan="1">2</td><td rowspan="1" colspan="1">1</td><td rowspan="1" colspan="1">7</td></tr><tr><td rowspan="1" colspan="1">
                    <italic><tp:taxon-name><tp:taxon-name-part taxon-name-part-type="genus" reg="Longidorus">L.</tp:taxon-name-part> <tp:taxon-name-part taxon-name-part-type="species" reg="orongorongensis">orongorongensis</tp:taxon-name-part></tp:taxon-name></italic>
                  </td><td rowspan="1" colspan="1">67</td><td rowspan="1" colspan="1">4</td><td rowspan="1" colspan="1">5</td><td rowspan="1" colspan="1">1</td><td rowspan="1" colspan="1">4</td><td rowspan="1" colspan="1">34</td><td rowspan="1" colspan="1">2</td><td rowspan="1" colspan="1">1</td><td rowspan="1" colspan="1">2</td><td rowspan="1" colspan="1">1</td><td rowspan="1" colspan="1">12</td></tr><tr><td rowspan="1" colspan="1">
                    <italic><tp:taxon-name><tp:taxon-name-part taxon-name-part-type="genus" reg="Longidorus">L.</tp:taxon-name-part> <tp:taxon-name-part taxon-name-part-type="species" reg="naganensis">naganensis</tp:taxon-name-part></tp:taxon-name></italic>
                  </td><td rowspan="1" colspan="1">6</td><td rowspan="1" colspan="1">3</td><td rowspan="1" colspan="1">5</td><td rowspan="1" colspan="1">2</td><td rowspan="1" colspan="1">2</td><td rowspan="1" colspan="1">2(3)</td><td rowspan="1" colspan="1">1</td><td rowspan="1" colspan="1">1</td><td rowspan="1" colspan="1">1</td><td rowspan="1" colspan="1">2</td><td rowspan="1" colspan="1">7</td></tr><tr><td rowspan="1" colspan="1">
                    <italic><tp:taxon-name><tp:taxon-name-part taxon-name-part-type="genus" reg="Longidorus">L.</tp:taxon-name-part> <tp:taxon-name-part taxon-name-part-type="species" reg="fangi">fangi</tp:taxon-name-part></tp:taxon-name></italic>
                  </td><td rowspan="1" colspan="1">56</td><td rowspan="1" colspan="1">3</td><td rowspan="1" colspan="1">5</td><td rowspan="1" colspan="1">23</td><td rowspan="1" colspan="1">5</td><td rowspan="1" colspan="1">23</td><td rowspan="1" colspan="1">2</td><td rowspan="1" colspan="1">12</td><td rowspan="1" colspan="1">1</td><td rowspan="1" colspan="1">1</td><td rowspan="1" colspan="1">56</td></tr><tr><td rowspan="1" colspan="1">
                    <italic><tp:taxon-name><tp:taxon-name-part taxon-name-part-type="genus" reg="Longidorus">L.</tp:taxon-name-part> <tp:taxon-name-part taxon-name-part-type="species" reg="juglans">juglans</tp:taxon-name-part></tp:taxon-name></italic>
                  </td><td rowspan="1" colspan="1">5</td><td rowspan="1" colspan="1">23</td><td rowspan="1" colspan="1">5</td><td rowspan="1" colspan="1">1</td><td rowspan="1" colspan="1">1</td><td rowspan="1" colspan="1">23</td><td rowspan="1" colspan="1">1</td><td rowspan="1" colspan="1">1</td><td rowspan="1" colspan="1">2</td><td rowspan="1" colspan="1">2</td><td rowspan="1" colspan="1">23</td></tr><tr><td rowspan="1" colspan="1">
                    <italic><tp:taxon-name><tp:taxon-name-part taxon-name-part-type="genus" reg="Longidorus">L.</tp:taxon-name-part> <tp:taxon-name-part taxon-name-part-type="species" reg="jonesi">jonesi</tp:taxon-name-part></tp:taxon-name></italic>
                  </td><td rowspan="1" colspan="1">45</td><td rowspan="1" colspan="1">2</td><td rowspan="1" colspan="1">5</td><td rowspan="1" colspan="1">1</td><td rowspan="1" colspan="1">1</td><td rowspan="1" colspan="1">2</td><td rowspan="1" colspan="1">1</td><td rowspan="1" colspan="1">1</td><td rowspan="1" colspan="1">1</td><td rowspan="1" colspan="1">2</td><td rowspan="1" colspan="1">?</td></tr><tr><td rowspan="1" colspan="1">
                    <italic><tp:taxon-name><tp:taxon-name-part taxon-name-part-type="genus" reg="Longidorus">L.</tp:taxon-name-part> <tp:taxon-name-part taxon-name-part-type="species" reg="himalayensis">himalayensis</tp:taxon-name-part></tp:taxon-name></italic>
                  </td><td rowspan="1" colspan="1">45</td><td rowspan="1" colspan="1">2</td><td rowspan="1" colspan="1">5</td><td rowspan="1" colspan="1">2</td><td rowspan="1" colspan="1">2</td><td rowspan="1" colspan="1">2</td><td rowspan="1" colspan="1">2</td><td rowspan="1" colspan="1">1</td><td rowspan="1" colspan="1">1</td><td rowspan="1" colspan="1">?</td><td rowspan="1" colspan="1">?</td></tr><tr><td rowspan="1" colspan="1">
                    <italic><tp:taxon-name><tp:taxon-name-part taxon-name-part-type="genus" reg="Longidorus">L.</tp:taxon-name-part> <tp:taxon-name-part taxon-name-part-type="species" reg="macromucronatus">macromucronatus</tp:taxon-name-part></tp:taxon-name></italic>
                  </td><td rowspan="1" colspan="1">45</td><td rowspan="1" colspan="1">3</td><td rowspan="1" colspan="1">5</td><td rowspan="1" colspan="1">3</td><td rowspan="1" colspan="1">1</td><td rowspan="1" colspan="1">2</td><td rowspan="1" colspan="1">2</td><td rowspan="1" colspan="1">1</td><td rowspan="1" colspan="1">1</td><td rowspan="1" colspan="1">1</td><td rowspan="1" colspan="1">56</td></tr><tr><td rowspan="1" colspan="1">
                    <italic><tp:taxon-name><tp:taxon-name-part taxon-name-part-type="genus" reg="Longidorus">L.</tp:taxon-name-part> <tp:taxon-name-part taxon-name-part-type="species" reg="waikouaitii">waikouaitii</tp:taxon-name-part></tp:taxon-name></italic>
                  </td><td rowspan="1" colspan="1">4</td><td rowspan="1" colspan="1">3</td><td rowspan="1" colspan="1">5</td><td rowspan="1" colspan="1">1</td><td rowspan="1" colspan="1">4</td><td rowspan="1" colspan="1">3</td><td rowspan="1" colspan="1">12</td><td rowspan="1" colspan="1">1</td><td rowspan="1" colspan="1">1</td><td rowspan="1" colspan="1">?</td><td rowspan="1" colspan="1">?</td></tr><tr><td rowspan="1" colspan="1">
                    <italic><tp:taxon-name><tp:taxon-name-part taxon-name-part-type="genus" reg="Longidorus">L.</tp:taxon-name-part> <tp:taxon-name-part taxon-name-part-type="species" reg="fursti">fursti</tp:taxon-name-part></tp:taxon-name></italic>
                  </td><td rowspan="1" colspan="1">4</td><td rowspan="1" colspan="1">23</td><td rowspan="1" colspan="1">5</td><td rowspan="1" colspan="1">4</td><td rowspan="1" colspan="1">5</td><td rowspan="1" colspan="1">2</td><td rowspan="1" colspan="1">23</td><td rowspan="1" colspan="1">12</td><td rowspan="1" colspan="1">1</td><td rowspan="1" colspan="1">1</td><td rowspan="1" colspan="1">6</td></tr><tr><td rowspan="1" colspan="1">
                    <italic><tp:taxon-name><tp:taxon-name-part taxon-name-part-type="genus" reg="Longidorus">L.</tp:taxon-name-part> <tp:taxon-name-part taxon-name-part-type="species" reg="diadecturus">diadecturus</tp:taxon-name-part></tp:taxon-name></italic>
                  </td><td rowspan="1" colspan="1">4</td><td rowspan="1" colspan="1">23</td><td rowspan="1" colspan="1">5</td><td rowspan="1" colspan="1">2</td><td rowspan="1" colspan="1">5</td><td rowspan="1" colspan="1">2</td><td rowspan="1" colspan="1">12</td><td rowspan="1" colspan="1">1</td><td rowspan="1" colspan="1">1</td><td rowspan="1" colspan="1">?</td><td rowspan="1" colspan="1">?</td></tr><tr><td rowspan="1" colspan="1">
                    <italic><tp:taxon-name><tp:taxon-name-part taxon-name-part-type="genus" reg="Longidorus">L.</tp:taxon-name-part> <tp:taxon-name-part taxon-name-part-type="species" reg="jagerae">jagerae</tp:taxon-name-part></tp:taxon-name></italic>
                  </td><td rowspan="1" colspan="1">34</td><td rowspan="1" colspan="1">2</td><td rowspan="1" colspan="1">5</td><td rowspan="1" colspan="1">4</td><td rowspan="1" colspan="1">1</td><td rowspan="1" colspan="1">2</td><td rowspan="1" colspan="1">2</td><td rowspan="1" colspan="1">12</td><td rowspan="1" colspan="1">1</td><td rowspan="1" colspan="1">?</td><td rowspan="1" colspan="1">?</td></tr><tr><td rowspan="1" colspan="1">
                    <italic><tp:taxon-name><tp:taxon-name-part taxon-name-part-type="genus" reg="Longidorus">L.</tp:taxon-name-part> <tp:taxon-name-part taxon-name-part-type="species" reg="martini">martini</tp:taxon-name-part></tp:taxon-name></italic>
                  </td><td rowspan="1" colspan="1">3</td><td rowspan="1" colspan="1">12</td><td rowspan="1" colspan="1">5</td><td rowspan="1" colspan="1">4</td><td rowspan="1" colspan="1">1</td><td rowspan="1" colspan="1">2</td><td rowspan="1" colspan="1">23</td><td rowspan="1" colspan="1">12</td><td rowspan="1" colspan="1">1</td><td rowspan="1" colspan="1">?</td><td rowspan="1" colspan="1">?</td></tr></tbody></table><table-wrap-foot><fn><p>Note: A – odontostyle length; B – lip region diameter; C – distance of guide ring to anterior body length; D – shape of anterior region; E – amphidial fovea shape; F – body length; G – index “<bold>a</bold>”; H – tail shape; I – presence/absence of male; J – number of juvenile stages; K – tail shape in first stage juvenile.</p></fn></table-wrap-foot></table-wrap><table-wrap id="T3" position="float" orientation="portrait"><label>Table 4.</label><caption><p>Morphometric comparisons of <italic><tp:taxon-name><tp:taxon-name-part taxon-name-part-type="genus" reg="Longidorus">Longidorus</tp:taxon-name-part> <tp:taxon-name-part taxon-name-part-type="species" reg="cheni">cheni</tp:taxon-name-part></tp:taxon-name></italic> sp. n. and related <italic><tp:taxon-name><tp:taxon-name-part taxon-name-part-type="genus" reg="Longidorus">Longidorus</tp:taxon-name-part></tp:taxon-name></italic> spp. with close morphological similarities based on polytomous key for identification of species (Cheng et al. 1997).</p></caption><table id="TID0EPCBG" rules="all"><tbody><tr><th rowspan="1" colspan="1">Species</th><th rowspan="1" colspan="1">L (mm)</th><th rowspan="1" colspan="1">c’</th><th rowspan="1" colspan="1">Odontostyle length (µm)</th><th rowspan="1" colspan="1">Lip region width (µm)</th><th rowspan="1" colspan="1">Guide ring position (µm)</th><th rowspan="1" colspan="1">V</th></tr><tr><td rowspan="1" colspan="1">
                    <bold><italic><tp:taxon-name><tp:taxon-name-part taxon-name-part-type="genus" reg="Longidorus">L.</tp:taxon-name-part> <tp:taxon-name-part taxon-name-part-type="species" reg="cheni">cheni</tp:taxon-name-part></tp:taxon-name></italic></bold>
                  </td><td rowspan="1" colspan="1">
                    <bold>4.12–6.64</bold>
                  </td><td rowspan="1" colspan="1">
                    <bold>0.62–0.86</bold>
                  </td><td rowspan="1" colspan="1">
                    <bold>142–173</bold>
                  </td><td rowspan="1" colspan="1">
                    <bold>16–23</bold>
                  </td><td rowspan="1" colspan="1">
                    <bold>70–94</bold>
                  </td><td rowspan="1" colspan="1">
                    <bold>40–49.4</bold>
                  </td></tr><tr><td rowspan="1" colspan="1">
                    <italic><tp:taxon-name><tp:taxon-name-part taxon-name-part-type="genus" reg="Longidorus">L.</tp:taxon-name-part> <tp:taxon-name-part taxon-name-part-type="species" reg="laricis">laricis</tp:taxon-name-part></tp:taxon-name></italic>
                  </td><td rowspan="1" colspan="1">4.65–5.97</td><td rowspan="1" colspan="1">0.64–0.9</td><td rowspan="1" colspan="1">160–183</td><td rowspan="1" colspan="1">16–18</td><td rowspan="1" colspan="1">84–100.5</td><td rowspan="1" colspan="1">45.8–51.2</td></tr><tr><td rowspan="1" colspan="1">
                    <italic><tp:taxon-name><tp:taxon-name-part taxon-name-part-type="genus" reg="Longidorus">L.</tp:taxon-name-part> <tp:taxon-name-part taxon-name-part-type="species" reg="ishigakiensis">ishigakiensis</tp:taxon-name-part></tp:taxon-name></italic>
                  </td><td rowspan="1" colspan="1">5.31–6.85</td><td rowspan="1" colspan="1">1.0–1.2</td><td rowspan="1" colspan="1">158–181</td><td rowspan="1" colspan="1">13–14</td><td rowspan="1" colspan="1">83–95</td><td rowspan="1" colspan="1">45.4–51</td></tr><tr><td rowspan="1" colspan="1">
                    <italic><tp:taxon-name><tp:taxon-name-part taxon-name-part-type="genus" reg="Longidorus">L.</tp:taxon-name-part> <tp:taxon-name-part taxon-name-part-type="species" reg="litchii">litchii</tp:taxon-name-part></tp:taxon-name></italic>
                  </td><td rowspan="1" colspan="1">4.14–5.29</td><td rowspan="1" colspan="1">0.61–0.79</td><td rowspan="1" colspan="1">138–171</td><td rowspan="1" colspan="1">12.5–14</td><td rowspan="1" colspan="1">82.5–96.5</td><td rowspan="1" colspan="1">49–54</td></tr><tr><td rowspan="1" colspan="1">
                    <italic><tp:taxon-name><tp:taxon-name-part taxon-name-part-type="genus" reg="Longidorus">L.</tp:taxon-name-part> <tp:taxon-name-part taxon-name-part-type="species" reg="orongorongensis">orongorongensis</tp:taxon-name-part></tp:taxon-name></italic>
                  </td><td rowspan="1" colspan="1">6.03–7.99</td><td rowspan="1" colspan="1">0.61–0.73</td><td rowspan="1" colspan="1">152–166</td><td rowspan="1" colspan="1">22–23</td><td rowspan="1" colspan="1">63–73</td><td rowspan="1" colspan="1">49–54</td></tr><tr><td rowspan="1" colspan="1">
                    <italic><tp:taxon-name><tp:taxon-name-part taxon-name-part-type="genus" reg="Longidorus">L.</tp:taxon-name-part> <tp:taxon-name-part taxon-name-part-type="species" reg="naganensis">naganensis</tp:taxon-name-part></tp:taxon-name></italic>
                  </td><td rowspan="1" colspan="1">3.83–5.18</td><td rowspan="1" colspan="1">0.69–0.89</td><td rowspan="1" colspan="1">141–160</td><td rowspan="1" colspan="1">16–18</td><td rowspan="1" colspan="1">77–89</td><td rowspan="1" colspan="1">47.1–54.3</td></tr><tr><td rowspan="1" colspan="1">
                    <italic><tp:taxon-name><tp:taxon-name-part taxon-name-part-type="genus" reg="Longidorus">L.</tp:taxon-name-part> <tp:taxon-name-part taxon-name-part-type="species" reg="fangi">fangi</tp:taxon-name-part></tp:taxon-name></italic>
                  </td><td rowspan="1" colspan="1">4.6–5.52</td><td rowspan="1" colspan="1">0.75–1.12</td><td rowspan="1" colspan="1">124–144</td><td rowspan="1" colspan="1">16–18</td><td rowspan="1" colspan="1">69.5–87</td><td rowspan="1" colspan="1">48–55</td></tr><tr><td rowspan="1" colspan="1">
                    <italic><tp:taxon-name><tp:taxon-name-part taxon-name-part-type="genus" reg="Longidorus">L.</tp:taxon-name-part> <tp:taxon-name-part taxon-name-part-type="species" reg="juglans">juglans</tp:taxon-name-part></tp:taxon-name></italic>
                  </td><td rowspan="1" colspan="1">3.90–5.25</td><td rowspan="1" colspan="1">0.6–0.9</td><td rowspan="1" colspan="1">125–140</td><td rowspan="1" colspan="1">14–18</td><td rowspan="1" colspan="1">69–78</td><td rowspan="1" colspan="1">47.1–50.7</td></tr><tr><td rowspan="1" colspan="1">
                    <italic><tp:taxon-name><tp:taxon-name-part taxon-name-part-type="genus" reg="Longidorus">L.</tp:taxon-name-part> <tp:taxon-name-part taxon-name-part-type="species" reg="macromucronatus">macromucronatus</tp:taxon-name-part></tp:taxon-name></italic>
                  </td><td rowspan="1" colspan="1">4–4.9</td><td rowspan="1" colspan="1">0.63–0.8</td><td rowspan="1" colspan="1">117–128</td><td rowspan="1" colspan="1">14*</td><td rowspan="1" colspan="1">58–68</td><td rowspan="1" colspan="1">43–47.8</td></tr><tr><td rowspan="1" colspan="1">
                    <italic><tp:taxon-name><tp:taxon-name-part taxon-name-part-type="genus" reg="Longidorus">L.</tp:taxon-name-part> <tp:taxon-name-part taxon-name-part-type="species" reg="himalayensis">himalayensis</tp:taxon-name-part></tp:taxon-name></italic>
                  </td><td rowspan="1" colspan="1">3.42–3.9</td><td rowspan="1" colspan="1">0.7–0.8</td><td rowspan="1" colspan="1">115–125</td><td rowspan="1" colspan="1">15</td><td rowspan="1" colspan="1">55–60</td><td rowspan="1" colspan="1">47.4–50.1</td></tr><tr><td rowspan="1" colspan="1">
                    <italic>L <tp:taxon-name><tp:taxon-name-part taxon-name-part-type="genus" reg="Longidorus"/><tp:taxon-name-part taxon-name-part-type="species" reg="diadecturus">diadecturus</tp:taxon-name-part></tp:taxon-name></italic>
                  </td><td rowspan="1" colspan="1">3.32–4.02</td><td rowspan="1" colspan="1">0.77–0.94</td><td rowspan="1" colspan="1">109–121</td><td rowspan="1" colspan="1">15–16</td><td rowspan="1" colspan="1">50–64</td><td rowspan="1" colspan="1">44–48</td></tr><tr><td rowspan="1" colspan="1">
                    <italic><tp:taxon-name><tp:taxon-name-part taxon-name-part-type="genus" reg="Longidorus">L.</tp:taxon-name-part> <tp:taxon-name-part taxon-name-part-type="species" reg="jonesi">jonesi</tp:taxon-name-part></tp:taxon-name></italic>
                  </td><td rowspan="1" colspan="1">3.17–3.8</td><td rowspan="1" colspan="1">0.6–0.87</td><td rowspan="1" colspan="1">107–120</td><td rowspan="1" colspan="1">23*</td><td rowspan="1" colspan="1">57–66</td><td rowspan="1" colspan="1">50.0–52.4</td></tr><tr><td rowspan="1" colspan="1">
                    <italic><tp:taxon-name><tp:taxon-name-part taxon-name-part-type="genus" reg="Longidorus">L.</tp:taxon-name-part> <tp:taxon-name-part taxon-name-part-type="species" reg="waikouaitii">waikouaitii</tp:taxon-name-part></tp:taxon-name></italic>
                  </td><td rowspan="1" colspan="1">6.44–7.17</td><td rowspan="1" colspan="1">0.51–0.74</td><td rowspan="1" colspan="1">113–117</td><td rowspan="1" colspan="1">16.5–17</td><td rowspan="1" colspan="1">56.5–59.5</td><td rowspan="1" colspan="1">48.6–53.1</td></tr><tr><td rowspan="1" colspan="1">
                    <italic><tp:taxon-name><tp:taxon-name-part taxon-name-part-type="genus" reg="Longidorus">L.</tp:taxon-name-part> <tp:taxon-name-part taxon-name-part-type="species" reg="jagerae">jagerae</tp:taxon-name-part></tp:taxon-name></italic>
                  </td><td rowspan="1" colspan="1">3.10–3.87</td><td rowspan="1" colspan="1">0.8–1.02</td><td rowspan="1" colspan="1">95–109</td><td rowspan="1" colspan="1">11.5–12.5</td><td rowspan="1" colspan="1">62–81</td><td rowspan="1" colspan="1">51.5–56.3</td></tr><tr><td rowspan="1" colspan="1">
                    <italic><tp:taxon-name><tp:taxon-name-part taxon-name-part-type="genus" reg="Longidorus">L.</tp:taxon-name-part> <tp:taxon-name-part taxon-name-part-type="species" reg="fursti">fursti</tp:taxon-name-part></tp:taxon-name></italic>
                  </td><td rowspan="1" colspan="1">3.93–5.08</td><td rowspan="1" colspan="1">0.9–1.14</td><td rowspan="1" colspan="1">99.5–108</td><td rowspan="1" colspan="1">14.5–16</td><td rowspan="1" colspan="1">64–73</td><td rowspan="1" colspan="1">51.5–53.6</td></tr><tr><td rowspan="1" colspan="1">
                    <italic><tp:taxon-name><tp:taxon-name-part taxon-name-part-type="genus" reg="Longidorus">L.</tp:taxon-name-part> <tp:taxon-name-part taxon-name-part-type="species" reg="martini">martini</tp:taxon-name-part></tp:taxon-name></italic>
                  </td><td rowspan="1" colspan="1">2.9–4.5</td><td rowspan="1" colspan="1">1.3</td><td rowspan="1" colspan="1">83–96</td><td rowspan="1" colspan="1">11–13</td><td rowspan="1" colspan="1">51–66</td><td rowspan="1" colspan="1">52–56</td></tr></tbody></table><table-wrap-foot><fn><p>*calculated from the original drawings.</p></fn></table-wrap-foot></table-wrap><p>
            <italic><tp:taxon-name><tp:taxon-name-part taxon-name-part-type="genus" reg="Longidorus">Longidorus</tp:taxon-name-part> <tp:taxon-name-part taxon-name-part-type="species" reg="cheni">cheni</tp:taxon-name-part></tp:taxon-name></italic> sp. n. morphologically is most similar to <italic><tp:taxon-name><tp:taxon-name-part taxon-name-part-type="genus" reg="Longidorus">L.</tp:taxon-name-part> <tp:taxon-name-part taxon-name-part-type="species" reg="naganensis">naganensis</tp:taxon-name-part></tp:taxon-name></italic> from which it can be distinguished by having different first stage juvenile tail (broadly rounded <italic>vs</italic> digitate with mucro (<bold>c</bold>’ = 1.02–1.46 <italic>vs</italic> <bold>c</bold>’ = 2.0–2.5), males abundant <italic>vs</italic> males absent (<xref ref-type="bibr" rid="B12">Hirata 1995</xref>). Furthermore, it can be differentiated from all other species belonging to this group. It differs from:</p><p>
            <italic><tp:taxon-name><tp:taxon-name-part taxon-name-part-type="genus" reg="Longidorus">L.</tp:taxon-name-part> <tp:taxon-name-part taxon-name-part-type="species" reg="juglans">juglans</tp:taxon-name-part></tp:taxon-name></italic> by females having a longer odontostyle (143–168 <italic>vs</italic> 107–120 μm), different amphidial fovea shape (bilobed <italic>vs</italic> non-bilobed) (<xref ref-type="bibr" rid="B31">Xu et al. 2017</xref>);</p><p>
            <italic><tp:taxon-name><tp:taxon-name-part taxon-name-part-type="genus" reg="Longidorus">L.</tp:taxon-name-part> <tp:taxon-name-part taxon-name-part-type="species" reg="laricis">laricis</tp:taxon-name-part></tp:taxon-name></italic> by females having a smaller <bold>a</bold> ratio (45.7–63.1 <italic>vs</italic> 83–108), males abundant <italic>vs</italic> males rare, longer spicules (101–124 <italic>vs</italic> 66.2 μm), different tail shape in J1 (conoid, <bold>c</bold>’ = 1.02–1.46 <italic>vs</italic> elongate conoid with a digitate tip, <bold>c</bold>’ = 1.8–2.4) (<xref ref-type="bibr" rid="B12">Hirata 1995</xref>);</p><p>
            <italic><tp:taxon-name><tp:taxon-name-part taxon-name-part-type="genus" reg="Longidorus">L.</tp:taxon-name-part> <tp:taxon-name-part taxon-name-part-type="species" reg="litchii">litchii</tp:taxon-name-part></tp:taxon-name></italic> by females having a smaller <bold>a</bold> ratio (45.7–63.1 <italic>vs</italic> 72–84), wider lip region (17.5–23 <italic>vs</italic> 12.5–14 μm), smaller <bold>V</bold> ratio (40–49.4 <italic>vs</italic> 49–54), longer spicules (101–124 <italic>vs</italic> 68.5–71 μm), number of ventromedian supplements (10–14 <italic>vs</italic> 6–7), number of stages (3 <italic>vs</italic> 4), different tail shape in J1 (bluntly conoid, <bold>c</bold>’ = 1.02–1.46 <italic>vs</italic> elongate conoid with a long digitate tip, <bold>c</bold>’ = 2.72–3.42) (<xref ref-type="bibr" rid="B29">Xu and Cheng 1992</xref>), odontophore base (slightly <italic>vs</italic> strongly flanged (<xref ref-type="bibr" rid="B33">Zheng et al. 2002</xref>);</p><p>
            <italic><tp:taxon-name><tp:taxon-name-part taxon-name-part-type="genus" reg="Longidorus">L.</tp:taxon-name-part> <tp:taxon-name-part taxon-name-part-type="species" reg="fangi">fangi</tp:taxon-name-part></tp:taxon-name></italic> by females having a smaller <bold>a</bold> ratio (45.7–63.1 <italic>vs</italic> 81–98), amphidial fovea shape (bilobed <italic>vs</italic> non-bilobed), longer odontostyle (142–168 <italic>vs</italic> 124–144 μm), lower <bold>c</bold>’ ratio in J1 (<bold>c</bold>’ = 1.02–1.46 <italic>vs</italic> <bold>c</bold>’ = 1.58–2.2) (<xref ref-type="bibr" rid="B28">Xu and Cheng 1991</xref>);</p><p>
            <italic><tp:taxon-name><tp:taxon-name-part taxon-name-part-type="genus" reg="Longidorus">L.</tp:taxon-name-part> <tp:taxon-name-part taxon-name-part-type="species" reg="fursti">fursti</tp:taxon-name-part></tp:taxon-name></italic> by females having a smaller <bold>a</bold> ratio (45.7–63.1 <italic>vs</italic> 105–137), wider lip region (17.5–23 <italic>vs</italic> 14.5–16 μm), different amphidial pouch shape (bilobed <italic>vs</italic> non-bilobed), longer odontostyle (142–168 <italic>vs</italic> 99.5–108 μm), smaller <bold>V</bold> ratio (40–49.4 <italic>vs</italic> 51.5–53.6), lower <bold>c</bold>’ ratio in J1 (<bold>c</bold>’ = 1.02–1.46 <italic>vs</italic> <bold>c</bold>’ = 2.84–2.93) (<xref ref-type="bibr" rid="B10">Heyns et al. 1987</xref>);</p><p>
            <italic><tp:taxon-name><tp:taxon-name-part taxon-name-part-type="genus" reg="Longidorus">L.</tp:taxon-name-part> <tp:taxon-name-part taxon-name-part-type="species" reg="himalayensis">himalayensis</tp:taxon-name-part></tp:taxon-name></italic> by females having a longer (L = 4.1–6.6 mm <italic>vs</italic> L = 3.42–3.9) and more plump body (<bold>a</bold> = 45.7–63.1 <italic>vs</italic> <bold>a</bold> = 97.8–112), a wider lip region (18–23 <italic>vs</italic> 14–15 μm), longer odontostyle (142–168 <italic>vs</italic> 115–125 μm), more posteriorly situated guide ring (70–91 <italic>vs</italic> 55–60 μm) (<xref ref-type="bibr" rid="B15">Khan 1986</xref>);</p><p>
            <italic><tp:taxon-name><tp:taxon-name-part taxon-name-part-type="genus" reg="Longidorus">L.</tp:taxon-name-part> <tp:taxon-name-part taxon-name-part-type="species" reg="ishigakiensis">ishigakiensis</tp:taxon-name-part></tp:taxon-name></italic> by females having a smaller <bold>a</bold> ratio (45.7–63.1 <italic>vs</italic> 106–130), wider lip region (18–23 <italic>vs</italic> 13–14 μm), different amphidial pouch shape (bilobed <italic>vs</italic> non-bilobed), smaller <bold>c</bold>’ ratio (<bold>c</bold>’ = 0.62–0.86 <italic>vs</italic> <bold>c</bold>’ = 1.0–1.2), different tail shape in J1 (bluntly conoid, <bold>c</bold>’ = 1.02–1.46 <italic>vs</italic> rounded, <bold>c</bold>’ = 1.9–2.5), males abundant <italic>vs</italic> males absent (<xref ref-type="bibr" rid="B13">Hirata 2002</xref>);</p><p>
            <italic><tp:taxon-name><tp:taxon-name-part taxon-name-part-type="genus" reg="Longidorus">L.</tp:taxon-name-part> <tp:taxon-name-part taxon-name-part-type="species" reg="jagerae">jagerae</tp:taxon-name-part></tp:taxon-name></italic> by females having a differently shaped lip region (not expanded <italic>vs</italic> expanded), more plump body (<bold>a</bold> = 45.7–63.1 <italic>vs</italic> <bold>a</bold> = 89–107), longer odontostyle (142–168 <italic>vs</italic> 95–109 μm), more anteriorly situated vulva (<bold>V</bold> = 40.0–49.4 <italic>vs</italic> <bold>V</bold> = 51.5–56.3), prerectal inclusions (absent <italic>vs</italic> present) (Heyns and Swart, 1998);</p><p>
            <italic><tp:taxon-name><tp:taxon-name-part taxon-name-part-type="genus" reg="Longidorus">L.</tp:taxon-name-part> <tp:taxon-name-part taxon-name-part-type="species" reg="jonesi">jonesi</tp:taxon-name-part></tp:taxon-name></italic> by females having a longer body (L = 4.1–6.6 <italic>vs</italic> L = 3.17–3.8 mm) and odontostyle (142–168 <italic>vs</italic> 107–120 μm), more posteriorly situated guide ring (70–91 <italic>vs</italic> 57–66 μm), more anteriorly situated vulva (<bold>V</bold> = 40.0–49.4 <italic>vs</italic> <bold>V</bold> = 50–52.4) (<xref ref-type="bibr" rid="B24">Siddiqi 1962</xref>);</p><p>
            <italic><tp:taxon-name><tp:taxon-name-part taxon-name-part-type="genus" reg="Longidorus">L.</tp:taxon-name-part> <tp:taxon-name-part taxon-name-part-type="species" reg="martini">martini</tp:taxon-name-part></tp:taxon-name></italic> by females having a longer body (L = 4.1–6.6 <italic>vs</italic> L = 3.18–4.29 mm) and odontostyle (142–168 <italic>vs</italic> 83–96 μm), more posteriorly situated guide ring (70–91 <italic>vs</italic> 51–66 μm), more anteriorly situated vulva (<bold>V</bold> = 40.0–49.4 <italic>vs</italic> <bold>V</bold> = 52–56) (<xref ref-type="bibr" rid="B19">Merny 1966</xref>);</p><p>
            <italic><tp:taxon-name><tp:taxon-name-part taxon-name-part-type="genus" reg="Longidorus">L.</tp:taxon-name-part> <tp:taxon-name-part taxon-name-part-type="species" reg="diadecturus">diadecturus</tp:taxon-name-part></tp:taxon-name></italic> by females having a longer body (L = 4.1–6.6 <italic>vs</italic> L = 3.32–4.02 mm), odontostyle (143–168 <italic>vs</italic> 109–121 μm) and pharyngeal bulb (107–138 <italic>vs</italic> 62–83 μm), more posteriorly situated guide ring (70–91 <italic>vs</italic> 50–64 μm) (<xref ref-type="bibr" rid="B6">Eveleigh and Allen 1982</xref>);</p><p>
            <italic><tp:taxon-name><tp:taxon-name-part taxon-name-part-type="genus" reg="Longidorus">L.</tp:taxon-name-part> <tp:taxon-name-part taxon-name-part-type="species" reg="orongorongensis">orongorongensis</tp:taxon-name-part></tp:taxon-name></italic> by females having a shorter and more plump body (L = 4.1–6.6, <bold>a</bold> = 45.7–63.1 <italic>vs</italic> L = 6.0–8 mm, <bold>a</bold> = 81–106), more posterior guide ring po<!--PageBreak-->sition (70–91 <italic>vs</italic> 63–73 μm), smaller <bold>V</bold> ratio (40–49.4 <italic>vs</italic> 49–54), longer spicule (101–104 <italic>vs</italic> 84–87 μm) (<xref ref-type="bibr" rid="B32">Yeates et al. 1992</xref>);</p><p>
            <italic><tp:taxon-name><tp:taxon-name-part taxon-name-part-type="genus" reg="Longidorus">L.</tp:taxon-name-part> <tp:taxon-name-part taxon-name-part-type="species" reg="macromucronatus">macromucronatus</tp:taxon-name-part></tp:taxon-name></italic> by females having a plumper body (<bold>a</bold> = 45.7–63.1 <italic>vs</italic> <bold>a</bold> = 94–105), a wider lip region (17.5–23 <italic>vs</italic> 14 μm), longer odontostyle (142–173 <italic>vs</italic> 117–128 μm), 3 <italic>vs</italic> 4 juvenile stages, differently shaped tail in J1 (broadly conoid <italic>vs</italic> sub-digitate <bold>c</bold>’ = 1.02–1.46 <italic>vs</italic> <bold>c</bold>’ = 0.63–0.8) (<xref ref-type="bibr" rid="B24">Siddiqi 1962</xref>);</p><p>
            <italic><tp:taxon-name><tp:taxon-name-part taxon-name-part-type="genus" reg="Longidorus">L.</tp:taxon-name-part> <tp:taxon-name-part taxon-name-part-type="species" reg="waikouaitii">waikouaitii</tp:taxon-name-part></tp:taxon-name></italic> by having differently shaped amphidial fovea (pocket shaped, bilobed at the base <italic>vs</italic> funnel shaped), a longer odontostyle (142–173 <italic>vs</italic> 113–117 μm), more posterior position of the guide ring (70–91 <italic>vs</italic> 56.5–59.5 μm), males abundant <italic>vs</italic> males absent (Yeates et al. 1997).</p></tp:treatment-sec><ref-list><ref id="B2"><mixed-citation xmlns:xlink="http://www.w3.org/1999/xlink" xlink:type="simple">
          <person-group><name name-style="western"><surname>Chen</surname><given-names>Q</given-names></name><name name-style="western"><surname>Hooper</surname><given-names>D</given-names></name><name name-style="western"><surname>Loof</surname><given-names>PAA</given-names></name><name name-style="western"><surname>Xu</surname><given-names>J</given-names></name></person-group> (<year>1997</year>) <article-title>A revised polytomous key for the identification of species of the genus <italic><tp:taxon-name><tp:taxon-name-part taxon-name-part-type="genus">Longidorus</tp:taxon-name-part></tp:taxon-name></italic> Micoletzky, 1922 (<tp:taxon-name><tp:taxon-name-part taxon-name-part-type="phylum">Nematoda</tp:taxon-name-part></tp:taxon-name>: <tp:taxon-name><tp:taxon-name-part taxon-name-part-type="superfamily">Dorylaimoidea</tp:taxon-name-part></tp:taxon-name>).</article-title> <source>Fundamental and Applied Nematology</source> <volume>20</volume>: <fpage>15</fpage>–<lpage>28</lpage>.</mixed-citation></ref><ref id="B20"><mixed-citation xmlns:xlink="http://www.w3.org/1999/xlink" xlink:type="simple">
          <person-group><name name-style="western"><surname>Peneva</surname><given-names>V</given-names></name><name name-style="western"><surname>Lazarova</surname><given-names>S</given-names></name><name name-style="western"><surname>De Luca</surname><given-names>F</given-names></name><name name-style="western"><surname>Brown</surname><given-names>DJF</given-names></name></person-group> (<year>2013</year>) <article-title>Description of <italic><tp:taxon-name><tp:taxon-name-part taxon-name-part-type="genus">Longidorus</tp:taxon-name-part> <tp:taxon-name-part taxon-name-part-type="species">cholevae</tp:taxon-name-part></tp:taxon-name></italic> sp. n. (<tp:taxon-name><tp:taxon-name-part taxon-name-part-type="phylum">Nematoda</tp:taxon-name-part></tp:taxon-name>, <tp:taxon-name><tp:taxon-name-part taxon-name-part-type="order">Dorylaimida</tp:taxon-name-part></tp:taxon-name>) from riparian habitat in the Rila Mountains, Bulgaria.</article-title> <source>ZooKeys</source> <volume>330</volume>: <fpage>1</fpage>–<lpage>26</lpage>. <ext-link xlink:type="simple" ext-link-type="doi" xlink:href="10.3897/zookeys.330.5750">https://doi.org/10.3897/zookeys.330.5750</ext-link></mixed-citation></ref><ref id="B31"><mixed-citation xmlns:xlink="http://www.w3.org/1999/xlink" xlink:type="simple">
          <person-group><name name-style="western"><surname>Xu</surname><given-names>Y</given-names></name><name name-style="western"><surname>Guo</surname><given-names>K</given-names></name><name name-style="western"><surname>Ye</surname><given-names>W</given-names></name><name name-style="western"><surname>Wang</surname><given-names>J</given-names></name><name name-style="western"><surname>Zheng</surname><given-names>J</given-names></name><name name-style="western"><surname>Zhao</surname><given-names>Z</given-names></name></person-group> (<year>2017</year>) <article-title>Morphological and molecular characterization of <italic><tp:taxon-name><tp:taxon-name-part taxon-name-part-type="genus">Longidorus</tp:taxon-name-part> <tp:taxon-name-part taxon-name-part-type="species">juglans</tp:taxon-name-part></tp:taxon-name></italic> sp. nov. and a sister species <italic><tp:taxon-name><tp:taxon-name-part taxon-name-part-type="genus">L.</tp:taxon-name-part> <tp:taxon-name-part taxon-name-part-type="species">fangi</tp:taxon-name-part></tp:taxon-name></italic> Xu &amp; Cheng, 1991 from China.</article-title> <source>Nematology</source> <volume>19</volume>: <fpage>951</fpage>–<lpage>970</lpage>. <ext-link xlink:type="simple" ext-link-type="doi" xlink:href="10.1163/15685411-00003099">http://dx.doi.org/10.1163/15685411-00003099</ext-link></mixed-citation></ref><ref id="B18"><mixed-citation xmlns:xlink="http://www.w3.org/1999/xlink" xlink:type="simple">
          <person-group><name name-style="western"><surname>Loof</surname><given-names>PAA</given-names></name><name name-style="western"><surname>Chen</surname><given-names>Q</given-names></name></person-group> (<year>1999</year>) <article-title>A revised polytomous key for the identification of species of the genus <italic><tp:taxon-name><tp:taxon-name-part taxon-name-part-type="genus">Longidorus</tp:taxon-name-part></tp:taxon-name></italic> Micoletzky, 1922 (<tp:taxon-name><tp:taxon-name-part taxon-name-part-type="phylum">Nematoda</tp:taxon-name-part></tp:taxon-name>: <tp:taxon-name><tp:taxon-name-part taxon-name-part-type="superfamily">Dorylaimoidea</tp:taxon-name-part></tp:taxon-name>). Supplement 1.</article-title> <source>Nematology</source> <volume>1</volume>(<issue>1</issue>): <fpage>55</fpage>–<lpage>59</lpage>. <ext-link xlink:type="simple" ext-link-type="doi" xlink:href="10.1163/156854199507974">https://doi.org/10.1163/156854199507974</ext-link></mixed-citation></ref><ref id="B12"><mixed-citation xmlns:xlink="http://www.w3.org/1999/xlink" xlink:type="simple">
          <person-group><name name-style="western"><surname>Hirata</surname><given-names>K</given-names></name></person-group> (<year>1995</year>) <article-title>Descriptions of Two New Species of <italic><tp:taxon-name><tp:taxon-name-part taxon-name-part-type="genus">Longidorus</tp:taxon-name-part></tp:taxon-name></italic> (<tp:taxon-name><tp:taxon-name-part taxon-name-part-type="order">Dorylaimida</tp:taxon-name-part></tp:taxon-name>: <tp:taxon-name><tp:taxon-name-part taxon-name-part-type="family">Longidoridae</tp:taxon-name-part></tp:taxon-name>) from Nagano, Japan.</article-title> <source>Japanese Journal of Nematology</source> <volume>25</volume>: <fpage>33</fpage>–<lpage>43</lpage>. <ext-link xlink:type="simple" ext-link-type="doi" xlink:href="10.3725/jjn1993.25.1_33">https://doi.org/10.3725/jjn1993.25.1_33</ext-link></mixed-citation></ref><ref id="B29"><mixed-citation xmlns:xlink="http://www.w3.org/1999/xlink" xlink:type="simple">
          <person-group><name name-style="western"><surname>Xu</surname><given-names>J</given-names></name><name name-style="western"><surname>Cheng</surname><given-names>H</given-names></name></person-group> (<year>1992</year>) <article-title><italic><tp:taxon-name><tp:taxon-name-part taxon-name-part-type="genus">Longidorus</tp:taxon-name-part> <tp:taxon-name-part taxon-name-part-type="species">litchii</tp:taxon-name-part></tp:taxon-name></italic> n. sp. and <italic><tp:taxon-name><tp:taxon-name-part taxon-name-part-type="genus">L.</tp:taxon-name-part> <tp:taxon-name-part taxon-name-part-type="species">henanus</tp:taxon-name-part></tp:taxon-name></italic> n. sp. (<tp:taxon-name><tp:taxon-name-part taxon-name-part-type="phylum">Nemata</tp:taxon-name-part></tp:taxon-name>: <tp:taxon-name><tp:taxon-name-part taxon-name-part-type="family">Longidoridae</tp:taxon-name-part></tp:taxon-name>) from China.</article-title> <source>Fundamental and Applied Nematology</source> <volume>15</volume>: <fpage>517</fpage>–<lpage>523</lpage>.</mixed-citation></ref><ref id="B33"><mixed-citation xmlns:xlink="http://www.w3.org/1999/xlink" xlink:type="simple">
          <person-group><name name-style="western"><surname>Zheng</surname><given-names>J</given-names></name><name name-style="western"><surname>Pan</surname><given-names>C</given-names></name><name name-style="western"><surname>Furlanetto</surname><given-names>C</given-names></name><name name-style="western"><surname>Neilson</surname><given-names>R</given-names></name><name name-style="western"><surname>Brown</surname><given-names>DJF</given-names></name></person-group> (<year>2002</year>) <article-title>The morphology of odontophore of <italic><tp:taxon-name><tp:taxon-name-part taxon-name-part-type="genus">Longidorus</tp:taxon-name-part> <tp:taxon-name-part taxon-name-part-type="species">litchii</tp:taxon-name-part></tp:taxon-name></italic> Xu &amp; Cheng, 1992 (<tp:taxon-name><tp:taxon-name-part taxon-name-part-type="phylum">Nematoda</tp:taxon-name-part></tp:taxon-name>; <tp:taxon-name><tp:taxon-name-part taxon-name-part-type="family">Longidoridae</tp:taxon-name-part></tp:taxon-name>).</article-title> <source>Russian Journal of Nematology</source> <volume>10</volume>: <fpage>123</fpage>–<lpage>126</lpage>.</mixed-citation></ref><ref id="B28"><mixed-citation xmlns:xlink="http://www.w3.org/1999/xlink" xlink:type="simple">
          <person-group><name name-style="western"><surname>Xu</surname><given-names>J</given-names></name><name name-style="western"><surname>Cheng</surname><given-names>H</given-names></name></person-group> (<year>1991</year>) <article-title>A new species of <italic><tp:taxon-name><tp:taxon-name-part taxon-name-part-type="genus">Longidorus</tp:taxon-name-part></tp:taxon-name></italic> (<tp:taxon-name><tp:taxon-name-part taxon-name-part-type="phylum">Nematoda</tp:taxon-name-part></tp:taxon-name>: <tp:taxon-name><tp:taxon-name-part taxon-name-part-type="family">Longidoridae</tp:taxon-name-part></tp:taxon-name>).</article-title> <source>Journal of Nanjing Agriculture University</source> <volume>14</volume>: <fpage>38</fpage>–<lpage>42</lpage>.</mixed-citation></ref><ref id="B10"><mixed-citation xmlns:xlink="http://www.w3.org/1999/xlink" xlink:type="simple">
          <person-group><name name-style="western"><surname>Heyns</surname><given-names>J</given-names></name><name name-style="western"><surname>Coomans</surname><given-names>A</given-names></name><name name-style="western"><surname>Hutsebaut</surname><given-names>M</given-names></name><name name-style="western"><surname>Swart</surname><given-names>A</given-names></name></person-group> (<year>1987</year>) <article-title><italic><tp:taxon-name><tp:taxon-name-part taxon-name-part-type="genus">Longidorus</tp:taxon-name-part> <tp:taxon-name-part taxon-name-part-type="species">fursti</tp:taxon-name-part></tp:taxon-name></italic> n. sp. from South Africa with a discussion of its relationships (<tp:taxon-name><tp:taxon-name-part taxon-name-part-type="phylum">Nematoda</tp:taxon-name-part></tp:taxon-name>: <tp:taxon-name><tp:taxon-name-part taxon-name-part-type="family">Longidoridae</tp:taxon-name-part></tp:taxon-name>).</article-title> <source>Revue de Nématologie</source> <volume>10</volume>: <fpage>381</fpage>–<lpage>385</lpage>.</mixed-citation></ref><ref id="B15"><mixed-citation xmlns:xlink="http://www.w3.org/1999/xlink" xlink:type="simple">
          <person-group><name name-style="western"><surname>Khan</surname><given-names>E</given-names></name></person-group> (<year>1986</year>) <article-title>One new genus and four new species in the superfamily <tp:taxon-name>Longidoroidea</tp:taxon-name> (<tp:taxon-name><tp:taxon-name-part taxon-name-part-type="phylum">Nematoda</tp:taxon-name-part></tp:taxon-name>).</article-title> <source>Indian Journal of Nematology</source> <volume>16</volume>: <fpage>195</fpage>–<lpage>193</lpage>.</mixed-citation></ref><ref id="B13"><mixed-citation xmlns:xlink="http://www.w3.org/1999/xlink" xlink:type="simple">
          <person-group><name name-style="western"><surname>Hirata</surname><given-names>K</given-names></name></person-group> (<year>2002</year>) <article-title>Description of a new species of <italic><tp:taxon-name><tp:taxon-name-part taxon-name-part-type="genus">Longidorus</tp:taxon-name-part></tp:taxon-name></italic> (<tp:taxon-name><tp:taxon-name-part taxon-name-part-type="order">Dorylaimida</tp:taxon-name-part></tp:taxon-name>: <tp:taxon-name><tp:taxon-name-part taxon-name-part-type="family">Longidoridae</tp:taxon-name-part></tp:taxon-name>) from Ishigaki Is., Japan.</article-title> <source>Japanese Journal of Nematology</source> <volume>32</volume>: <fpage>1</fpage>–<lpage>6</lpage>. <ext-link xlink:type="simple" ext-link-type="doi" xlink:href="10.3725/jjn1993.32.1_1">https://doi.org/10.3725/jjn1993.32.1_1</ext-link></mixed-citation></ref><ref id="B24"><mixed-citation xmlns:xlink="http://www.w3.org/1999/xlink" xlink:type="simple">
          <person-group><name name-style="western"><surname>Siddiqi</surname><given-names>MR</given-names></name></person-group> (<year>1962</year>) <article-title>Studies on the genus <italic><tp:taxon-name><tp:taxon-name-part taxon-name-part-type="genus">Longidorus</tp:taxon-name-part></tp:taxon-name></italic> Micoletzky, 1922 (<tp:taxon-name><tp:taxon-name-part taxon-name-part-type="phylum">Nematoda</tp:taxon-name-part></tp:taxon-name>: <tp:taxon-name><tp:taxon-name-part taxon-name-part-type="superfamily">Dorylaimoidea</tp:taxon-name-part></tp:taxon-name>), with descriptions of three new species.</article-title> <source>Proceeding of the Helminthological Society of Washington</source> <volume>29</volume>: <fpage>177</fpage>–<lpage>188</lpage>.</mixed-citation></ref><ref id="B19"><mixed-citation xmlns:xlink="http://www.w3.org/1999/xlink" xlink:type="simple">
          <person-group><name name-style="western"><surname>Merny</surname><given-names>G</given-names></name></person-group> (<year>1966</year>) <article-title>Nématodes d’Afrique tropicale: un nouveau <italic><tp:taxon-name><tp:taxon-name-part taxon-name-part-type="genus">Paratylenchus</tp:taxon-name-part></tp:taxon-name></italic> (<tp:taxon-name><tp:taxon-name-part taxon-name-part-type="family">Criconematidae</tp:taxon-name-part></tp:taxon-name>), deux nouveaux <italic><tp:taxon-name><tp:taxon-name-part taxon-name-part-type="genus">Longidorus</tp:taxon-name-part></tp:taxon-name></italic> et observations sur <italic><tp:taxon-name><tp:taxon-name-part taxon-name-part-type="genus">Longidorus</tp:taxon-name-part> <tp:taxon-name-part taxon-name-part-type="species">laevicapitatus</tp:taxon-name-part></tp:taxon-name></italic> Williams, 1959 (<tp:taxon-name><tp:taxon-name-part taxon-name-part-type="family">Dorylaimidae</tp:taxon-name-part></tp:taxon-name>).</article-title> <source>Nematologica</source> <volume>12</volume>: <fpage>385</fpage>–<lpage>395</lpage>. <ext-link xlink:type="simple" ext-link-type="doi" xlink:href="10.1163/187529266X00860">https://doi.org/10.1163/187529266X00860</ext-link></mixed-citation></ref><ref id="B6"><mixed-citation xmlns:xlink="http://www.w3.org/1999/xlink" xlink:type="simple">
          <person-group><name name-style="western"><surname>Eveleigh</surname><given-names>ES</given-names></name><name name-style="western"><surname>Allen</surname><given-names>WR</given-names></name></person-group> (<year>1982</year>) <article-title>Description of <italic><tp:taxon-name><tp:taxon-name-part taxon-name-part-type="genus">Longidorus</tp:taxon-name-part> <tp:taxon-name-part taxon-name-part-type="species">diadecturus</tp:taxon-name-part></tp:taxon-name></italic> (<tp:taxon-name><tp:taxon-name-part taxon-name-part-type="phylum">Nematoda</tp:taxon-name-part></tp:taxon-name>: <tp:taxon-name><tp:taxon-name-part taxon-name-part-type="family">Longidoridae</tp:taxon-name-part></tp:taxon-name>), a vector of the peach rosette mosaic virus in peach orchards in southwestern Ontario, Canada.</article-title> <source>Canadian Journal of Zoology</source> <volume>60</volume>: <fpage>112</fpage>–<lpage>115</lpage>. <ext-link xlink:type="simple" ext-link-type="doi" xlink:href="10.1139/z82-014">https://doi.org/10.1139/z82-014</ext-link></mixed-citation></ref><ref id="B32"><mixed-citation xmlns:xlink="http://www.w3.org/1999/xlink" xlink:type="simple">
          <person-group><name name-style="western"><surname>Yeates</surname><given-names>GW</given-names></name><name name-style="western"><surname>Van Etteger</surname><given-names>M</given-names></name><name name-style="western"><surname>Hooper</surname><given-names>D</given-names></name></person-group> (<year>1992</year>) <article-title><italic><tp:taxon-name><tp:taxon-name-part taxon-name-part-type="genus">Longidorus</tp:taxon-name-part> <tp:taxon-name-part taxon-name-part-type="species">orongorongensis</tp:taxon-name-part></tp:taxon-name></italic> n. sp. (<tp:taxon-name><tp:taxon-name-part taxon-name-part-type="phylum">Nematoda</tp:taxon-name-part></tp:taxon-name>: <tp:taxon-name><tp:taxon-name-part taxon-name-part-type="order">Dorylaimida</tp:taxon-name-part></tp:taxon-name>) from subsoil of conifer/broadleaved forest.</article-title> <source>New Zealand Journal of Zoology</source> <volume>19</volume>: <fpage>25</fpage>–<lpage>31</lpage>. <ext-link xlink:type="simple" ext-link-type="doi" xlink:href="10.1080/03014223.1992.10423248">http://dx.doi.org/10.1080/03014223.1992.10423248</ext-link></mixed-citation></ref></ref-list></tp:taxon-treatment>
